# Supplementary material for: TCF7L2 lncRNA: a link between bipolar disorder and body mass index through glucocorticoid signaling
Source: Mol Psychiatry. 2021 Sep 17;26(12):7454–64. doi: 10.1038/s41380-021-01274-z (PMC8872993; doi:10.1038/s41380-021-01274-z)
Supplement: Supplementary file 4 — Supplementary Table S6 [file 41380_2021_1274_MOESM4_ESM.xlsx]

## Sheet: Table S6
Supplementary Table S6. Differentially-Expressed Genes after "T-3" KD in hiPSC-derived Astrocytes.
Ensembl ID	Log2FC	P-Value	FDR	Gene Symbol
ENSG00000167654	-3.66726	2.81e-101	4.22e-99	ATCAY
ENSG00000100321	-3.34868	3.13e-107	5.49e-105	SYNGR1
ENSG00000146006	-3.24865	3.1e-134	8.78e-132	LRRTM2
ENSG00000165959	-3.12946	6.7e-93	8.18e-91	CLMN
ENSG00000126787	-3.04871	1.63e-228	6.75e-225	DLGAP5
ENSG00000133216	-2.92082	1.68e-167	9.12e-165	EPHB2
ENSG00000166165	-2.81676	5.89e-159	2.62e-156	CKB
ENSG00000173599	-2.78531	1.4e-51	4.49e-50	PC
ENSG00000143320	-2.73384	8.53e-92	9.84e-90	CRABP2
ENSG00000179403	-2.57619	2.34e-61	1.08e-59	VWA1
ENSG00000105926	-2.5723	1.37e-82	1.23e-80	MPP6
ENSG00000207145	-2.56719	1.07e-55	4.06e-54	SNORA18
ENSG00000148985	-2.54315	1.03e-55	3.94e-54	PGAP2
ENSG00000132470	-2.51073	1.7e-55	6.4e-54	ITGB4
ENSG00000256053	-2.49089	8.77e-65	4.46e-63	APOPT1
ENSG00000196338	-2.46628	8.8e-51	2.71e-49	NLGN3
ENSG00000131095	-2.45901	1.28e-170	7.22e-168	GFAP
ENSG00000197122	-2.44199	4.94e-116	1.01e-113	SRC
ENSG00000147421	-2.41176	2.4e-61	1.11e-59	HMBOX1
ENSG00000188739	-2.40473	2.15e-74	1.5e-72	RBM34
ENSG00000165097	-2.38515	3.4e-98	4.66e-96	KDM1B
ENSG00000240583	-2.3761	3.68e-92	4.29e-90	AQP1
ENSG00000143614	-2.35227	2.19e-147	7.81e-145	GATAD2B
ENSG00000141524	-2.31362	1.24e-45	3.16e-44	TMC6
ENSG00000124920	-2.3132	1.19e-45	3.04e-44	MYRF
ENSG00000168734	-2.28358	1.04e-66	5.53e-65	PKIG
ENSG00000187867	-2.27788	1.59e-49	4.72e-48	PALM3
ENSG00000100311	-2.27403	2.04e-75	1.49e-73	PDGFB
ENSG00000124570	-2.25743	1.87e-225	5.81e-222	SERPINB6
ENSG00000196116	-2.25507	2.73e-41	5.76e-40	TDRD7
ENSG00000115232	-2.25053	1.03e-219	2.58e-216	ITGA4
ENSG00000119969	-2.23449	1.1e-78	8.86e-77	HELLS
ENSG00000131067	-2.23353	2.48e-79	2.04e-77	GGT7
ENSG00000198211	-2.2194	5.68e-82	5.02e-80	AC092143.1
ENSG00000122545	-2.21643	5.65e-211	7.82e-208	SEPTIN7
ENSG00000258947	-2.19646	6.04e-77	4.65e-75	TUBB3
ENSG00000117643	-2.19472	2.21e-50	6.66e-49	MAN1C1
ENSG00000185885	-2.18075	9.22e-59	3.91e-57	IFITM1
ENSG00000167693	-2.17983	6.97e-113	1.32e-110	NXN
ENSG00000145476	-2.12941	1.18e-40	2.4e-39	CYP4V2
ENSG00000188452	-2.12672	1.03e-100	1.52e-98	CERKL
ENSG00000100092	-2.12382	4.58e-22	3.57e-21	SH3BP1
ENSG00000136274	-2.10292	2.02e-58	8.48e-57	NACAD
ENSG00000106003	-2.10049	5.97e-58	2.45e-56	LFNG
ENSG00000067836	-2.05531	2.76e-28	3.12e-27	ROGDI
ENSG00000054356	-2.05314	1.41e-40	2.84e-39	PTPRN
ENSG00000204950	-2.04616	4.08e-31	5.4e-30	LRRC10B
ENSG00000240972	-2.03685	1.32e-27	1.42e-26	MIF
ENSG00000162688	-2.01556	1.38e-70	8.24e-69	AGL
ENSG00000099821	-2.0139	8.12e-63	3.95e-61	POLRMT
ENSG00000173801	-2.00409	3.64e-72	2.39e-70	JUP
ENSG00000185745	-1.99632	2.72e-55	1.01e-53	IFIT1
ENSG00000104388	-1.98575	5.56e-130	1.41e-127	RAB2A
ENSG00000138439	-1.98501	1.34e-46	3.51e-45	FAM117B
ENSG00000126107	-1.98006	1.86e-76	1.42e-74	HECTD3
ENSG00000131981	-1.97749	9.37e-102	1.42e-99	LGALS3
ENSG00000250240	-1.97258	6.74e-59	2.88e-57	AC008840.1
ENSG00000139200	-1.94554	2.1e-41	4.45e-40	PIANP
ENSG00000110675	-1.94216	6.09e-35	9.66e-34	ELMOD1
ENSG00000133704	-1.93457	9.3e-126	2.15e-123	IPO8
ENSG00000218537	-1.91222	3.98e-25	3.78e-24	MIF-AS1
ENSG00000070756	-1.9116	8.56e-212	1.33e-208	PABPC1
ENSG00000011260	-1.90066	1e-95	1.27e-93	UTP18
ENSG00000100100	-1.89684	1.63e-35	2.64e-34	PIK3IP1
ENSG00000158467	-1.89295	3.81e-53	1.29e-51	AHCYL2
ENSG00000018625	-1.89239	5.17e-86	5.24e-84	ATP1A2
ENSG00000241553	-1.87712	3.93e-158	1.69e-155	ARPC4
ENSG00000100075	-1.87434	5.8e-70	3.33e-68	SLC25A1
ENSG00000251357	-1.87359	6.12e-25	5.74e-24	AP000350.4
ENSG00000079462	-1.87132	4.84e-42	1.05e-40	PAFAH1B3
ENSG00000092096	-1.8632	8.3e-45	2.05e-43	SLC22A17
ENSG00000157851	-1.86308	3.09e-49	8.91e-48	DPYSL5
ENSG00000170542	-1.8579	2.48e-38	4.62e-37	SERPINB9
ENSG00000053438	-1.85722	4.27e-35	6.84e-34	NNAT
ENSG00000164292	-1.85713	1.68e-165	8.35e-163	RHOBTB3
ENSG00000167065	-1.85465	1.83e-30	2.33e-29	DUSP18
ENSG00000113361	-1.85463	4.27e-153	1.66e-150	CDH6
ENSG00000260260	-1.85276	2.19e-26	2.22e-25	SNHG19
ENSG00000137726	-1.84822	2.23e-43	5.18e-42	FXYD6
ENSG00000204371	-1.82831	2.2e-73	1.48e-71	EHMT2
ENSG00000156017	-1.82243	9.43e-48	2.59e-46	CARNMT1
ENSG00000184271	-1.81886	3.98e-54	1.4e-52	POU6F1
ENSG00000250151	-1.81693	5.38e-101	7.99e-99	ARPC4-TTLL3
ENSG00000142733	-1.79828	1.26e-35	2.07e-34	MAP3K6
ENSG00000105655	-1.79261	2.26e-42	5.01e-41	ISYNA1
ENSG00000182809	-1.79009	2.24e-33	3.27e-32	CRIP2
ENSG00000056998	-1.78864	1.23e-70	7.39e-69	GYG2
ENSG00000205978	-1.78512	3.42e-76	2.6e-74	NYNRIN
ENSG00000129038	-1.78215	2.3e-55	8.6e-54	LOXL1
ENSG00000115266	-1.78098	3.44e-28	3.87e-27	APC2
ENSG00000130702	-1.77884	3.74e-36	6.26e-35	LAMA5
ENSG00000075618	-1.77394	3.97e-52	1.29e-50	FSCN1
ENSG00000105605	-1.77346	1.39e-41	2.96e-40	CACNG7
ENSG00000111726	-1.77221	3.94e-57	1.56e-55	CMAS
ENSG00000103034	-1.76886	6.1e-62	2.88e-60	NDRG4
ENSG00000071794	-1.76522	1.26e-94	1.57e-92	HLTF
ENSG00000178467	-1.765	1.35e-40	2.74e-39	P4HTM
ENSG00000184897	-1.75852	1.58e-26	1.62e-25	H1FX
ENSG00000138190	-1.75769	4.6e-34	6.94e-33	EXOC6
ENSG00000198598	-1.75133	6.69e-26	6.6e-25	MMP17
ENSG00000114739	-1.74151	1.8e-51	5.75e-50	ACVR2B
ENSG00000121653	-1.73116	6.02e-42	1.31e-40	MAPK8IP1
ENSG00000101986	-1.72842	4.83e-33	6.95e-32	ABCD1
ENSG00000179583	-1.72281	6.36e-82	5.58e-80	CIITA
ENSG00000099624	-1.72073	6.89e-21	4.93e-20	ATP5F1D
ENSG00000130332	-1.71778	1.8e-53	6.18e-52	LSM7
ENSG00000250899	-1.71448	8.25e-40	1.64e-38	AC125807.2
ENSG00000062822	-1.71392	6.07e-22	4.68e-21	POLD1
ENSG00000143390	-1.69281	3.08e-87	3.28e-85	RFX5
ENSG00000174807	-1.69074	5.43e-27	5.7e-26	CD248
ENSG00000266074	-1.68793	1.33e-52	4.37e-51	BAHCC1
ENSG00000162576	-1.6799	2.07e-29	2.49e-28	MXRA8
ENSG00000166224	-1.67344	1.78e-126	4.19e-124	SGPL1
ENSG00000100726	-1.67298	1.41e-23	1.21e-22	TELO2
ENSG00000174871	-1.67102	2.67e-31	3.56e-30	CNIH2
ENSG00000117461	-1.66664	1.65e-126	3.96e-124	PIK3R3
ENSG00000169710	-1.66188	3.16e-39	6.14e-38	FASN
ENSG00000162076	-1.66088	1.33e-23	1.13e-22	FLYWCH2
ENSG00000250510	-1.66015	4.25e-50	1.27e-48	GPR162
ENSG00000146963	-1.65473	1.01e-80	8.72e-79	LUC7L2
ENSG00000184557	-1.65463	8.92e-71	5.42e-69	SOCS3
ENSG00000169242	-1.6529	1.11e-28	1.27e-27	EFNA1
ENSG00000185201	-1.6519	1.31e-86	1.38e-84	IFITM2
ENSG00000167680	-1.65017	9.03e-39	1.71e-37	SEMA6B
ENSG00000165240	-1.64725	5.07e-42	1.1e-40	ATP7A
ENSG00000168490	-1.64564	4.59e-25	4.33e-24	PHYHIP
ENSG00000164638	-1.64385	4.41e-29	5.19e-28	SLC29A4
ENSG00000107614	-1.64019	4.79e-31	6.3e-30	TRDMT1
ENSG00000114346	-1.63797	1.1e-105	1.83e-103	ECT2
ENSG00000068796	-1.63271	1.2e-91	1.38e-89	KIF2A
ENSG00000266524	-1.6304	6.53e-35	1.04e-33	GDF10
ENSG00000227036	-1.62574	2.34e-33	3.42e-32	LINC00511
ENSG00000104886	-1.62216	2.66e-28	3.01e-27	PLEKHJ1
ENSG00000108953	-1.61726	2.93e-147	1.02e-144	YWHAE
ENSG00000163482	-1.61512	1.07e-56	4.17e-55	STK36
ENSG00000198554	-1.61442	3.85e-60	1.69e-58	WDHD1
ENSG00000237080	-1.61364	7.28e-32	9.96e-31	EHMT2-AS1
ENSG00000107882	-1.60729	4.47e-54	1.56e-52	SUFU
ENSG00000167772	-1.60728	2.93e-41	6.19e-40	ANGPTL4
ENSG00000139880	-1.60099	3.11e-45	7.77e-44	CDH24
ENSG00000129219	-1.59772	1.51e-47	4.09e-46	PLD2
ENSG00000165434	-1.59771	2.35e-85	2.32e-83	PGM2L1
ENSG00000105514	-1.58486	6.18e-43	1.41e-41	RAB3D
ENSG00000112559	-1.58429	1.19e-71	7.43e-70	MDFI
ENSG00000141526	-1.58323	1.41e-29	1.71e-28	SLC16A3
ENSG00000141959	-1.57917	1.13e-42	2.54e-41	PFKL
ENSG00000147124	-1.5742	7.74e-36	1.28e-34	ZNF41
ENSG00000184007	-1.57132	9.94e-126	2.25e-123	PTP4A2
ENSG00000278139	-1.56792	3.14e-39	6.11e-38	AL358075.4
ENSG00000105552	-1.56661	3.29e-32	4.57e-31	BCAT2
ENSG00000007541	-1.56399	4.82e-24	4.25e-23	PIGQ
ENSG00000007080	-1.56267	2.24e-31	3.01e-30	CCDC124
ENSG00000103260	-1.56029	1.22e-34	1.91e-33	METRN
ENSG00000108852	-1.55909	2.07e-24	1.88e-23	MPP2
ENSG00000249087	-1.55813	1.08e-44	2.65e-43	ZNF436-AS1
ENSG00000168778	-1.55716	2.52e-39	4.91e-38	TCTN2
ENSG00000130881	-1.5555	8.14e-28	8.88e-27	LRP3
ENSG00000137959	-1.55394	3.73e-36	6.26e-35	IFI44L
ENSG00000148737	-1.55162	4.21e-42	9.19e-41	TCF7L2
ENSG00000156110	-1.54929	2.08e-46	5.43e-45	ADK
ENSG00000129197	-1.54861	7.26e-62	3.4e-60	RPAIN
ENSG00000007237	-1.54463	1.95e-37	3.48e-36	GAS7
ENSG00000099864	-1.53961	4.31e-35	6.88e-34	PALM
ENSG00000150471	-1.53495	4.98e-34	7.49e-33	ADGRL3
ENSG00000285304	-1.5321	1.86e-43	4.33e-42	Z83844.3
ENSG00000111077	-1.53112	6.61e-30	8.14e-29	TNS2
ENSG00000130479	-1.52739	2.14e-22	1.71e-21	MAP1S
ENSG00000121753	-1.5254	4.53e-28	5.03e-27	ADGRB2
ENSG00000244486	-1.52356	3.51e-22	2.76e-21	SCARF2
ENSG00000143416	-1.52295	1.26e-17	7.3e-17	SELENBP1
ENSG00000110697	-1.52221	4.65e-35	7.42e-34	PITPNM1
ENSG00000168538	-1.5221	4.34e-75	3.13e-73	TRAPPC11
ENSG00000178694	-1.5193	1.93e-24	1.75e-23	NSUN3
ENSG00000128268	-1.51472	1.64e-27	1.76e-26	MGAT3
ENSG00000105221	-1.51422	1.92e-36	3.27e-35	AKT2
ENSG00000188486	-1.51023	1.32e-35	2.14e-34	H2AFX
ENSG00000161021	-1.50662	2.27e-73	1.52e-71	MAML1
ENSG00000141858	-1.50457	4.25e-37	7.48e-36	SAMD1
ENSG00000105696	-1.50272	3.98e-21	2.9e-20	TMEM59L
ENSG00000269955	-1.49948	3.9e-51	1.22e-49	C7orf55-LUC7L2
ENSG00000131899	-1.49891	2.2e-50	6.65e-49	LLGL1
ENSG00000267062	-1.49833	4.89e-23	4.03e-22	AC018761.2
ENSG00000273189	-1.49724	8.16e-25	7.58e-24	AC010619.2
ENSG00000134222	-1.49637	1.23e-69	6.97e-68	PSRC1
ENSG00000110057	-1.49608	2.63e-27	2.81e-26	UNC93B1
ENSG00000179899	-1.49601	2.23e-26	2.25e-25	PHC1P1
ENSG00000117155	-1.49556	3.66e-54	1.29e-52	SSX2IP
ENSG00000242574	-1.48968	2.92e-28	3.29e-27	HLA-DMB
ENSG00000011009	-1.48478	4.34e-50	1.3e-48	LYPLA2
ENSG00000204859	-1.48369	8.27e-21	5.9e-20	ZBTB48
ENSG00000144306	-1.48214	1.23e-35	2.02e-34	SCRN3
ENSG00000159069	-1.48151	7.15e-19	4.48e-18	FBXW5
ENSG00000154096	-1.47895	1.07e-66	5.68e-65	THY1
ENSG00000248235	-1.4758	6.6e-20	4.46e-19	AC037459.1
ENSG00000054179	-1.47541	4.46e-15	2.13e-14	ENTPD2
ENSG00000247596	-1.47376	6.82e-42	1.47e-40	TWF2
ENSG00000125148	-1.47303	5.12e-34	7.68e-33	MT2A
ENSG00000106348	-1.47018	1.14e-41	2.44e-40	IMPDH1
ENSG00000115107	-1.46493	5.58e-64	2.81e-62	STEAP3
ENSG00000077380	-1.46433	9.04e-96	1.17e-93	DYNC1I2
ENSG00000137312	-1.4609	5.24e-71	3.2e-69	FLOT1
ENSG00000169738	-1.45916	6.56e-34	9.82e-33	DCXR
ENSG00000105204	-1.45862	7.66e-25	7.13e-24	DYRK1B
ENSG00000013306	-1.4583	1.23e-36	2.11e-35	SLC25A39
ENSG00000214063	-1.45792	5.67e-30	6.99e-29	TSPAN4
ENSG00000129933	-1.45607	9.32e-37	1.62e-35	MAU2
ENSG00000142178	-1.45029	3.62e-34	5.49e-33	SIK1
ENSG00000171109	-1.45015	6.95e-85	6.72e-83	MFN1
ENSG00000035928	-1.44595	1.85e-75	1.37e-73	RFC1
ENSG00000156381	-1.44499	8.83e-23	7.2e-22	ANKRD9
ENSG00000136731	-1.44313	7.3e-103	1.14e-100	UGGT1
ENSG00000272841	-1.44296	8.53e-28	9.3e-27	AL139393.2
ENSG00000114268	-1.43999	2.71e-37	4.82e-36	PFKFB4
ENSG00000124006	-1.43921	1.38e-58	5.82e-57	OBSL1
ENSG00000168765	-1.43721	1.37e-28	1.57e-27	GSTM4
ENSG00000179094	-1.43629	8.36e-29	9.69e-28	PER1
ENSG00000142089	-1.43522	4.42e-70	2.55e-68	IFITM3
ENSG00000116525	-1.43468	7.38e-31	9.61e-30	TRIM62
ENSG00000133321	-1.43392	2.35e-73	1.57e-71	RARRES3
ENSG00000131653	-1.43301	1.04e-45	2.64e-44	TRAF7
ENSG00000119599	-1.43259	1.29e-29	1.56e-28	DCAF4
ENSG00000173581	-1.43105	6.11e-15	2.88e-14	CCDC106
ENSG00000105701	-1.42632	3.28e-54	1.16e-52	FKBP8
ENSG00000205403	-1.42592	5.12e-71	3.14e-69	CFI
ENSG00000167220	-1.42494	3.72e-33	5.38e-32	HDHD2
ENSG00000148450	-1.42406	8.85e-31	1.15e-29	MSRB2
ENSG00000100314	-1.42216	1.34e-36	2.3e-35	CABP7
ENSG00000263873	-1.41779	1.99e-49	5.81e-48	AP003396.5
ENSG00000111859	-1.41277	2.84e-97	3.8e-95	NEDD9
ENSG00000258441	-1.41208	1.2e-50	3.66e-49	LINC00641
ENSG00000100918	-1.4118	1.55e-25	1.5e-24	REC8
ENSG00000143850	-1.41046	6.46e-22	4.97e-21	PLEKHA6
ENSG00000183386	-1.40784	9.09e-38	1.64e-36	FHL3
ENSG00000152377	-1.4063	3.56e-99	5.1e-97	SPOCK1
ENSG00000164877	-1.40532	2.9e-15	1.4e-14	MICALL2
ENSG00000283845	-1.40314	4.67e-19	2.96e-18	MIR4721
ENSG00000091592	-1.40242	7.69e-37	1.34e-35	NLRP1
ENSG00000112576	-1.40035	1.12e-59	4.87e-58	CCND3
ENSG00000130203	-1.40033	5.67e-24	4.97e-23	APOE
ENSG00000105647	-1.40001	6.26e-45	1.55e-43	PIK3R2
ENSG00000122970	-1.39819	5.09e-40	1.02e-38	IFT81
ENSG00000123933	-1.39336	4.08e-38	7.5e-37	MXD4
ENSG00000161847	-1.39088	1.02e-23	8.76e-23	RAVER1
ENSG00000167470	-1.38937	1.07e-71	6.75e-70	MIDN
ENSG00000124486	-1.38838	1.82e-103	2.87e-101	USP9X
ENSG00000128656	-1.3845	9.39e-49	2.68e-47	CHN1
ENSG00000090971	-1.38023	1.54e-35	2.49e-34	NAT14
ENSG00000165821	-1.3799	2.05e-61	9.49e-60	SALL2
ENSG00000126562	-1.37812	1.19e-17	6.88e-17	WNK4
ENSG00000149761	-1.3746	1.84e-14	8.3e-14	NUDT22
ENSG00000178996	-1.37394	1e-63	5.03e-62	SNX18
ENSG00000079432	-1.3729	3.33e-41	7e-40	CIC
ENSG00000109452	-1.37165	1.09e-22	8.78e-22	INPP4B
ENSG00000268173	-1.37032	9.9e-49	2.82e-47	AC007192.1
ENSG00000087087	-1.3677	3.04e-82	2.71e-80	SRRT
ENSG00000105855	-1.36552	6.37e-53	2.12e-51	ITGB8
ENSG00000106009	-1.36474	3.77e-24	3.35e-23	BRAT1
ENSG00000141576	-1.36413	3e-17	1.69e-16	RNF157
ENSG00000158747	-1.36118	4.22e-60	1.85e-58	NBL1
ENSG00000143878	-1.35945	5.05e-64	2.56e-62	RHOB
ENSG00000248993	-1.3586	2.91e-17	1.64e-16	AL645941.2
ENSG00000142327	-1.35836	8.53e-22	6.51e-21	RNPEPL1
ENSG00000168209	-1.35795	1.34e-35	2.18e-34	DDIT4
ENSG00000196923	-1.35766	4.47e-38	8.2e-37	PDLIM7
ENSG00000239521	-1.35507	5e-26	4.95e-25	CASTOR3
ENSG00000125945	-1.35459	2.99e-91	3.38e-89	ZNF436
ENSG00000157796	-1.35397	3.09e-44	7.44e-43	WDR19
ENSG00000173366	-1.35006	1.3e-25	1.27e-24	AC097637.1
ENSG00000203772	-1.34874	1.6e-19	1.05e-18	SPRN
ENSG00000135424	-1.34823	9.93e-37	1.72e-35	ITGA7
ENSG00000177542	-1.34754	2.01e-15	9.84e-15	SLC25A22
ENSG00000107249	-1.34745	5.15e-29	6.01e-28	GLIS3
ENSG00000152082	-1.34727	3.5e-14	1.54e-13	MZT2B
ENSG00000177732	-1.3443	1.16e-35	1.9e-34	SOX12
ENSG00000123737	-1.34352	4.86e-55	1.79e-53	EXOSC9
ENSG00000272398	-1.34164	2.46e-88	2.66e-86	CD24
ENSG00000155980	-1.34026	1.92e-25	1.85e-24	KIF5A
ENSG00000182378	-1.34007	2.34e-40	4.71e-39	PLCXD1
ENSG00000131171	-1.33991	1.14e-57	4.66e-56	SH3BGRL
ENSG00000047457	-1.33986	4.53e-53	1.52e-51	CP
ENSG00000099875	-1.33701	3.15e-44	7.58e-43	MKNK2
ENSG00000159363	-1.33636	4.74e-38	8.65e-37	ATP13A2
ENSG00000198931	-1.33583	1.38e-31	1.87e-30	APRT
ENSG00000133739	-1.33548	5.04e-20	3.43e-19	LRRCC1
ENSG00000142102	-1.33246	4e-11	1.39e-10	PGGHG
ENSG00000149782	-1.33182	7.48e-41	1.54e-39	PLCB3
ENSG00000104872	-1.32898	8.93e-38	1.62e-36	PIH1D1
ENSG00000160211	-1.32828	2.41e-53	8.24e-52	G6PD
ENSG00000158164	-1.32799	7.17e-28	7.87e-27	TMSB15A
ENSG00000167779	-1.32731	3.06e-34	4.67e-33	IGFBP6
ENSG00000099904	-1.3272	9.78e-14	4.14e-13	ZDHHC8
ENSG00000254230	-1.32492	1.1e-23	9.47e-23	AC037459.4
ENSG00000160957	-1.32296	1.86e-16	9.85e-16	RECQL4
ENSG00000138767	-1.32073	2.48e-31	3.32e-30	CNOT6L
ENSG00000138741	-1.31991	9.64e-23	7.83e-22	TRPC3
ENSG00000167508	-1.31965	5.19e-19	3.28e-18	MVD
ENSG00000171631	-1.31844	9.35e-22	7.12e-21	P2RY6
ENSG00000135097	-1.31681	1.1e-21	8.34e-21	MSI1
ENSG00000104967	-1.3168	3.14e-41	6.62e-40	NOVA2
ENSG00000101210	-1.31572	3.75e-21	2.74e-20	EEF1A2
ENSG00000099795	-1.31561	3.62e-10	1.18e-09	NDUFB7
ENSG00000197785	-1.31407	7.85e-16	3.97e-15	ATAD3A
ENSG00000160113	-1.31334	2.33e-21	1.73e-20	NR2F6
ENSG00000103326	-1.3127	2.04e-11	7.27e-11	CAPN15
ENSG00000241360	-1.31212	1.01e-28	1.16e-27	PDXP
ENSG00000115687	-1.31155	1.03e-19	6.83e-19	PASK
ENSG00000109736	-1.31018	3.93e-20	2.69e-19	MFSD10
ENSG00000160991	-1.31017	1.76e-44	4.29e-43	ORAI2
ENSG00000076924	-1.30834	7.93e-28	8.66e-27	XAB2
ENSG00000176978	-1.30781	3.48e-17	1.95e-16	DPP7
ENSG00000161544	-1.30696	3.22e-34	4.92e-33	CYGB
ENSG00000170421	-1.30475	1.38e-41	2.94e-40	KRT8
ENSG00000175130	-1.30303	1.86e-98	2.58e-96	MARCKSL1
ENSG00000100300	-1.3014	2.44e-16	1.28e-15	TSPO
ENSG00000160932	-1.29946	5.09e-28	5.63e-27	LY6E
ENSG00000104823	-1.29903	3.31e-28	3.72e-27	ECH1
ENSG00000130005	-1.29705	3.46e-22	2.72e-21	GAMT
ENSG00000105669	-1.29445	8.03e-23	6.55e-22	COPE
ENSG00000082397	-1.29371	3.13e-46	8.11e-45	EPB41L3
ENSG00000116670	-1.2922	6.85e-33	9.81e-32	MAD2L2
ENSG00000100379	-1.29219	1.74e-24	1.58e-23	KCTD17
ENSG00000140854	-1.29217	2.51e-16	1.31e-15	KATNB1
ENSG00000178685	-1.2911	1.42e-16	7.58e-16	PARP10
ENSG00000102935	-1.29013	4.43e-22	3.46e-21	ZNF423
ENSG00000187244	-1.28852	7.02e-18	4.14e-17	BCAM
ENSG00000175264	-1.28829	1.02e-14	4.73e-14	CHST1
ENSG00000142583	-1.28821	1.17e-17	6.77e-17	SLC2A5
ENSG00000019995	-1.28713	8.49e-42	1.83e-40	ZRANB1
ENSG00000173894	-1.28707	4.48e-25	4.23e-24	CBX2
ENSG00000203485	-1.28627	1.28e-30	1.65e-29	INF2
ENSG00000065268	-1.28566	2.94e-17	1.66e-16	WDR18
ENSG00000166313	-1.28541	4.64e-29	5.42e-28	APBB1
ENSG00000152465	-1.2799	9.2e-75	6.47e-73	NMT2
ENSG00000275993	-1.27839	6.86e-36	1.14e-34	SIK1B
ENSG00000136720	-1.27823	5.88e-39	1.13e-37	HS6ST1
ENSG00000119333	-1.27719	9.61e-19	5.97e-18	WDR34
ENSG00000133884	-1.27673	3.91e-55	1.45e-53	DPF2
ENSG00000164062	-1.27528	5.33e-45	1.32e-43	APEH
ENSG00000100299	-1.2739	1.14e-14	5.26e-14	ARSA
ENSG00000167965	-1.27345	1.24e-16	6.66e-16	MLST8
ENSG00000173442	-1.27304	2.01e-63	9.93e-62	EHBP1L1
ENSG00000171425	-1.27297	3.17e-18	1.91e-17	ZNF581
ENSG00000171497	-1.27182	2.52e-54	8.96e-53	PPID
ENSG00000077463	-1.27171	2.96e-15	1.43e-14	SIRT6
ENSG00000110881	-1.27028	1.21e-20	8.57e-20	ASIC1
ENSG00000196155	-1.26985	3.65e-17	2.05e-16	PLEKHG4
ENSG00000167815	-1.26972	2.19e-44	5.31e-43	PRDX2
ENSG00000138316	-1.26905	3.42e-29	4.05e-28	ADAMTS14
ENSG00000216819	-1.26705	7.29e-22	5.59e-21	TUBB2BP1
ENSG00000147130	-1.26703	1.29e-63	6.47e-62	ZMYM3
ENSG00000167552	-1.26618	2.3e-102	3.54e-100	TUBA1A
ENSG00000164306	-1.2657	2.9e-25	2.77e-24	PRIMPOL
ENSG00000142632	-1.26534	1.26e-14	5.77e-14	ARHGEF19
ENSG00000105419	-1.26532	4.8e-30	5.95e-29	MEIS3
ENSG00000129925	-1.26388	2.09e-18	1.27e-17	TMEM8A
ENSG00000158352	-1.26337	2.25e-18	1.36e-17	SHROOM4
ENSG00000267303	-1.2633	1.19e-13	5e-13	AC011511.4
ENSG00000013619	-1.26279	1.04e-28	1.19e-27	MAMLD1
ENSG00000130726	-1.25854	1.42e-44	3.47e-43	TRIM28
ENSG00000182272	-1.25825	2.57e-11	9.06e-11	B4GALNT4
ENSG00000176973	-1.25717	2.31e-24	2.08e-23	FAM89B
ENSG00000182179	-1.25687	4.95e-32	6.84e-31	UBA7
ENSG00000105722	-1.25597	2.17e-20	1.51e-19	ERF
ENSG00000137460	-1.25572	1.53e-14	6.97e-14	FHDC1
ENSG00000139219	-1.2553	2.39e-19	1.54e-18	COL2A1
ENSG00000128311	-1.25238	6.29e-17	3.46e-16	TST
ENSG00000067596	-1.25171	2.23e-71	1.38e-69	DHX8
ENSG00000163527	-1.25158	4.74e-72	3.06e-70	STT3B
ENSG00000228300	-1.24949	3.62e-13	1.47e-12	C19orf24
ENSG00000074181	-1.24651	6.2e-53	2.07e-51	NOTCH3
ENSG00000196591	-1.24607	1.31e-74	9.17e-73	HDAC2
ENSG00000167774	-1.24537	1.81e-14	8.19e-14	AC010323.1
ENSG00000143486	-1.24485	6.79e-41	1.4e-39	EIF2D
ENSG00000104435	-1.24034	1.46e-28	1.67e-27	STMN2
ENSG00000159403	-1.24024	1.66e-25	1.61e-24	C1R
ENSG00000134755	-1.23901	7.65e-21	5.47e-20	DSC2
ENSG00000050438	-1.23688	1.82e-34	2.82e-33	SLC4A8
ENSG00000163328	-1.23436	4.96e-19	3.14e-18	GPR155
ENSG00000121671	-1.23379	1.39e-27	1.5e-26	CRY2
ENSG00000071655	-1.23256	2.19e-26	2.22e-25	MBD3
ENSG00000172725	-1.2315	1.37e-19	9.01e-19	CORO1B
ENSG00000269926	-1.2301	5.26e-27	5.52e-26	DDIT4-AS1
ENSG00000084710	-1.22976	8.89e-27	9.21e-26	EFR3B
ENSG00000198816	-1.2296	1.26e-18	7.78e-18	ZNF358
ENSG00000137267	-1.22847	7.48e-55	2.72e-53	TUBB2A
ENSG00000166265	-1.22629	4.47e-22	3.49e-21	CYYR1
ENSG00000104897	-1.22546	2.54e-17	1.44e-16	SF3A2
ENSG00000000971	-1.22528	8.7e-61	3.9e-59	CFH
ENSG00000267855	-1.22445	1.71e-14	7.77e-14	NDUFA7
ENSG00000171714	-1.2229	2.55e-15	1.24e-14	ANO5
ENSG00000169129	-1.22233	2.83e-23	2.36e-22	AFAP1L2
ENSG00000115935	-1.22139	6.64e-48	1.84e-46	WIPF1
ENSG00000160050	-1.22137	2.2e-16	1.16e-15	CCDC28B
ENSG00000238227	-1.22117	3.34e-23	2.79e-22	TMEM250
ENSG00000125355	-1.22007	5.85e-17	3.23e-16	TMEM255A
ENSG00000198753	-1.21941	2.45e-14	1.09e-13	PLXNB3
ENSG00000143382	-1.21923	9.74e-15	4.51e-14	ADAMTSL4
ENSG00000166189	-1.21861	2.37e-20	1.64e-19	HPS6
ENSG00000186193	-1.21616	2.64e-17	1.5e-16	SAPCD2
ENSG00000256663	-1.21544	4.91e-12	1.83e-11	AC112777.1
ENSG00000106333	-1.21533	3.63e-16	1.88e-15	PCOLCE
ENSG00000140983	-1.21323	3.71e-21	2.72e-20	RHOT2
ENSG00000167513	-1.21292	2.62e-16	1.37e-15	CDT1
ENSG00000136490	-1.21224	1.29e-18	7.92e-18	LIMD2
ENSG00000067225	-1.21183	7.06e-75	5.03e-73	PKM
ENSG00000117906	-1.21011	2.14e-45	5.4e-44	RCN2
ENSG00000167107	-1.20961	7.98e-17	4.35e-16	ACSF2
ENSG00000188130	-1.2093	1.62e-24	1.48e-23	MAPK12
ENSG00000279030	-1.20823	7.13e-20	4.8e-19	AC007336.3
ENSG00000129003	-1.20737	1.28e-59	5.52e-58	VPS13C
ENSG00000141349	-1.20643	6.6e-36	1.09e-34	G6PC3
ENSG00000213722	-1.20511	4.29e-28	4.78e-27	DDAH2
ENSG00000111057	-1.20489	7.28e-65	3.72e-63	KRT18
ENSG00000137868	-1.20422	6.75e-12	2.48e-11	STRA6
ENSG00000167005	-1.20283	1.75e-52	5.72e-51	NUDT21
ENSG00000273734	-1.20245	4.51e-16	2.31e-15	AC005258.1
ENSG00000167775	-1.20234	2.55e-15	1.24e-14	CD320
ENSG00000163781	-1.20016	1.75e-53	6.04e-52	TOPBP1
ENSG00000124216	-1.19935	1.06e-14	4.9e-14	SNAI1
ENSG00000120896	-1.19877	5.9e-35	9.38e-34	SORBS3
ENSG00000168268	-1.1985	3.41e-51	1.07e-49	NT5DC2
ENSG00000163520	-1.19774	3e-24	2.67e-23	FBLN2
ENSG00000105355	-1.19459	5.3e-48	1.47e-46	PLIN3
ENSG00000155561	-1.19263	4.35e-70	2.52e-68	NUP205
ENSG00000137285	-1.19182	8.6e-55	3.1e-53	TUBB2B
ENSG00000101596	-1.19104	5.05e-72	3.25e-70	SMCHD1
ENSG00000064933	-1.18614	1.29e-23	1.11e-22	PMS1
ENSG00000127980	-1.18469	4.49e-30	5.58e-29	PEX1
ENSG00000109113	-1.18452	8.08e-55	2.93e-53	RAB34
ENSG00000186522	-1.1841	1.69e-48	4.76e-47	SEPTIN10
ENSG00000117620	-1.18243	3.78e-23	3.14e-22	SLC35A3
ENSG00000164114	-1.18165	2.07e-34	3.18e-33	MAP9
ENSG00000115073	-1.18014	2.77e-32	3.86e-31	ACTR1B
ENSG00000285330	-1.18008	7.8e-44	1.85e-42	AC126283.2
ENSG00000100603	-1.18006	3.38e-60	1.49e-58	SNW1
ENSG00000088882	-1.1799	1.99e-24	1.8e-23	CPXM1
ENSG00000164291	-1.1797	2.49e-20	1.72e-19	ARSK
ENSG00000172943	-1.17889	2.9e-33	4.23e-32	PHF8
ENSG00000099953	-1.17675	5.6e-15	2.65e-14	MMP11
ENSG00000260466	-1.17604	4.17e-09	1.23e-08	AC126696.2
ENSG00000174080	-1.17537	1.55e-17	8.91e-17	CTSF
ENSG00000149633	-1.17516	1.08e-19	7.17e-19	KIAA1755
ENSG00000130299	-1.17226	1.05e-14	4.85e-14	GTPBP3
ENSG00000141971	-1.16846	2.37e-15	1.16e-14	MVB12A
ENSG00000099800	-1.1673	3.99e-23	3.31e-22	TIMM13
ENSG00000197451	-1.16711	4.88e-78	3.83e-76	HNRNPAB
ENSG00000181222	-1.16634	2.79e-74	1.92e-72	POLR2A
ENSG00000145214	-1.16591	2.77e-11	9.73e-11	DGKQ
ENSG00000149925	-1.16545	5.89e-31	7.71e-30	ALDOA
ENSG00000106624	-1.16489	7.08e-49	2.03e-47	AEBP1
ENSG00000064961	-1.16367	3.77e-22	2.96e-21	HMG20B
ENSG00000162650	-1.16321	3.67e-16	1.9e-15	ATXN7L2
ENSG00000117122	-1.16226	2.43e-30	3.07e-29	MFAP2
ENSG00000241790	-1.16185	2.02e-14	9.1e-14	ENO1P4
ENSG00000103363	-1.16163	1.81e-30	2.31e-29	ELOB
ENSG00000285043	-1.16075	5.18e-31	6.8e-30	ALDOA
ENSG00000103197	-1.15941	4.53e-31	5.97e-30	TSC2
ENSG00000099365	-1.15911	1.29e-16	6.91e-16	STX1B
ENSG00000123064	-1.1564	3.7e-35	5.95e-34	DDX54
ENSG00000160963	-1.15501	4.32e-13	1.74e-12	COL26A1
ENSG00000139178	-1.15473	9.57e-15	4.44e-14	C1RL
ENSG00000068885	-1.15454	5.3e-23	4.36e-22	IFT80
ENSG00000005206	-1.15441	1.2e-17	6.95e-17	SPPL2B
ENSG00000260822	-1.15425	1.36e-25	1.32e-24	AC004656.1
ENSG00000161036	-1.15147	2.25e-14	1.01e-13	LRWD1
ENSG00000142082	-1.15125	7.25e-17	3.97e-16	SIRT3
ENSG00000100883	-1.15094	9.66e-43	2.19e-41	SRP54
ENSG00000113758	-1.15078	5.45e-44	1.3e-42	DBN1
ENSG00000168505	-1.15039	2.17e-27	2.32e-26	GBX2
ENSG00000172020	-1.15028	1.39e-26	1.43e-25	GAP43
ENSG00000216490	-1.14992	1.98e-15	9.7e-15	IFI30
ENSG00000129195	-1.1496	9.26e-25	8.58e-24	PIMREG
ENSG00000170265	-1.14884	1.4e-22	1.13e-21	ZNF282
ENSG00000171703	-1.14857	8.62e-17	4.68e-16	TCEA2
ENSG00000179344	-1.14644	2.38e-14	1.06e-13	HLA-DQB1
ENSG00000167476	-1.14384	3.62e-14	1.59e-13	JSRP1
ENSG00000172354	-1.14315	8.41e-27	8.73e-26	GNB2
ENSG00000149212	-1.14111	1.6e-71	9.95e-70	SESN3
ENSG00000163762	-1.13855	1.31e-38	2.46e-37	TM4SF18
ENSG00000132589	-1.13843	1.68e-48	4.74e-47	FLOT2
ENSG00000269403	-1.13787	5.62e-13	2.24e-12	AC008750.8
ENSG00000033627	-1.13694	3.53e-31	4.68e-30	ATP6V0A1
ENSG00000126254	-1.13662	8.75e-13	3.44e-12	RBM42
ENSG00000267952	-1.13584	2.38e-12	9.07e-12	AC008878.1
ENSG00000171097	-1.13581	1.17e-12	4.58e-12	KYAT1
ENSG00000103202	-1.13455	3.79e-37	6.71e-36	NME4
ENSG00000179627	-1.13413	4.93e-12	1.83e-11	ZBTB42
ENSG00000179981	-1.13373	1.38e-27	1.49e-26	TSHZ1
ENSG00000187240	-1.1312	7.01e-35	1.11e-33	DYNC2H1
ENSG00000204257	-1.13033	1.5e-29	1.82e-28	HLA-DMA
ENSG00000167962	-1.1296	1.84e-16	9.75e-16	ZNF598
ENSG00000185252	-1.12924	3.02e-23	2.52e-22	ZNF74
ENSG00000197961	-1.12728	1.86e-50	5.64e-49	ZNF121
ENSG00000163714	-1.12688	1.27e-56	4.95e-55	U2SURP
ENSG00000060971	-1.12661	5.73e-22	4.43e-21	ACAA1
ENSG00000155034	-1.12658	1.06e-13	4.48e-13	FBXL18
ENSG00000189159	-1.1261	2.12e-65	1.09e-63	JPT1
ENSG00000229124	-1.12383	2.54e-41	5.38e-40	VIM-AS1
ENSG00000090316	-1.1236	9.01e-24	7.79e-23	MAEA
ENSG00000146540	-1.12176	5.93e-14	2.56e-13	C7orf50
ENSG00000032444	-1.1203	2.66e-19	1.71e-18	PNPLA6
ENSG00000119782	-1.11969	2.71e-13	1.11e-12	FKBP1B
ENSG00000105270	-1.11953	1.31e-43	3.06e-42	CLIP3
ENSG00000196976	-1.11893	7.24e-12	2.66e-11	LAGE3
ENSG00000110046	-1.11836	4.28e-15	2.04e-14	ATG2A
ENSG00000182580	-1.11751	1.24e-18	7.66e-18	EPHB3
ENSG00000146463	-1.11741	7.48e-44	1.78e-42	ZMYM4
ENSG00000075461	-1.11574	1.19e-25	1.16e-24	CACNG4
ENSG00000085872	-1.1156	5.6e-28	6.18e-27	CHERP
ENSG00000118707	-1.11543	1.07e-35	1.76e-34	TGIF2
ENSG00000166106	-1.11523	1.06e-28	1.22e-27	ADAMTS15
ENSG00000145495	-1.11487	8e-60	3.48e-58	MARCHF6
ENSG00000273167	-1.11485	1e-12	3.92e-12	AL359736.1
ENSG00000198858	-1.11469	9.82e-22	7.48e-21	R3HDM4
ENSG00000043143	-1.11462	3.46e-26	3.45e-25	JADE2
ENSG00000198885	-1.11347	8.5e-18	4.98e-17	ITPRIPL1
ENSG00000267980	-1.11305	3.93e-14	1.72e-13	AC007292.1
ENSG00000153132	-1.11293	1.77e-15	8.72e-15	CLGN
ENSG00000112218	-1.11272	8.4e-13	3.3e-12	GPR63
ENSG00000154114	-1.11258	5e-19	3.16e-18	TBCEL
ENSG00000135596	-1.10999	1.87e-32	2.63e-31	MICAL1
ENSG00000236404	-1.10977	4.95e-14	2.15e-13	VLDLR-AS1
ENSG00000141985	-1.10943	4.27e-31	5.64e-30	SH3GL1
ENSG00000067445	-1.10756	4.47e-56	1.72e-54	TRO
ENSG00000148362	-1.10749	2.43e-12	9.24e-12	PAXX
ENSG00000104093	-1.1071	1.65e-34	2.55e-33	DMXL2
ENSG00000197380	-1.10692	4.63e-14	2.01e-13	DACT3
ENSG00000114786	-1.10634	2.79e-12	1.06e-11	ABHD14A-ACY1
ENSG00000161996	-1.10607	1.45e-12	5.62e-12	WDR90
ENSG00000105379	-1.10558	7.62e-15	3.56e-14	ETFB
ENSG00000068745	-1.10349	1.44e-57	5.85e-56	IP6K2
ENSG00000168067	-1.10325	2.2e-15	1.07e-14	MAP4K2
ENSG00000011105	-1.10215	5.45e-32	7.51e-31	TSPAN9
ENSG00000107281	-1.10202	2.73e-12	1.04e-11	NPDC1
ENSG00000006282	-1.10155	1.01e-24	9.3e-24	SPATA20
ENSG00000257767	-1.10136	2.97e-14	1.32e-13	AC002996.1
ENSG00000054654	-1.10135	4.6e-62	2.18e-60	SYNE2
ENSG00000003249	-1.10009	6.44e-18	3.81e-17	DBNDD1
ENSG00000132017	-1.09982	2.62e-16	1.37e-15	DCAF15
ENSG00000140263	-1.09955	1.17e-36	2.02e-35	SORD
ENSG00000188483	-1.09933	1.4e-11	5.06e-11	IER5L
ENSG00000103152	-1.09926	1.23e-10	4.14e-10	MPG
ENSG00000197912	-1.09883	2.94e-30	3.7e-29	SPG7
ENSG00000107331	-1.09736	1.06e-21	8.08e-21	ABCA2
ENSG00000136161	-1.09718	9e-25	8.35e-24	RCBTB2
ENSG00000158286	-1.09649	1.71e-13	7.08e-13	RNF207
ENSG00000225663	-1.09583	4.2e-12	1.57e-11	MCRIP1
ENSG00000110711	-1.09485	4.11e-18	2.45e-17	AIP
ENSG00000101638	-1.09403	1.12e-13	4.71e-13	ST8SIA5
ENSG00000171298	-1.0938	2.1e-21	1.56e-20	GAA
ENSG00000143434	-1.0926	4.77e-13	1.91e-12	SEMA6C
ENSG00000130813	-1.09121	2.64e-19	1.7e-18	C19orf66
ENSG00000131435	-1.09121	3.38e-16	1.76e-15	PDLIM4
ENSG00000128185	-1.09091	4.85e-13	1.95e-12	DGCR6L
ENSG00000188322	-1.08998	1.04e-11	3.77e-11	SBK1
ENSG00000138834	-1.08979	6.12e-22	4.71e-21	MAPK8IP3
ENSG00000142303	-1.08933	4.11e-17	2.29e-16	ADAMTS10
ENSG00000071894	-1.08906	4.5e-21	3.26e-20	CPSF1
ENSG00000114115	-1.08854	7.4e-34	1.1e-32	RBP1
ENSG00000197858	-1.08768	1.23e-13	5.17e-13	GPAA1
ENSG00000188229	-1.08746	3.23e-31	4.29e-30	TUBB4B
ENSG00000165912	-1.08684	3.82e-13	1.54e-12	PACSIN3
ENSG00000092051	-1.08672	1.18e-10	3.96e-10	JPH4
ENSG00000183876	-1.08599	7.42e-17	4.05e-16	ARSI
ENSG00000126709	-1.08578	1.23e-18	7.6e-18	IFI6
ENSG00000170604	-1.08451	1.32e-12	5.15e-12	IRF2BP1
ENSG00000006210	-1.08436	2.85e-16	1.49e-15	CX3CL1
ENSG00000185033	-1.0836	1.67e-20	1.16e-19	SEMA4B
ENSG00000100258	-1.08306	2.02e-14	9.09e-14	LMF2
ENSG00000183011	-1.08303	2.17e-14	9.75e-14	NAA38
ENSG00000116691	-1.08154	2.23e-12	8.52e-12	MIIP
ENSG00000125630	-1.08137	2.21e-47	5.9e-46	POLR1B
ENSG00000135241	-1.07987	1.13e-26	1.17e-25	PNPLA8
ENSG00000262413	-1.0795	1.44e-15	7.14e-15	AC145207.2
ENSG00000103145	-1.07745	7.99e-14	3.41e-13	HCFC1R1
ENSG00000254400	-1.07708	3.25e-09	9.72e-09	AC091564.2
ENSG00000160767	-1.07673	5.26e-25	4.95e-24	FAM189B
ENSG00000170638	-1.07625	1.99e-10	6.56e-10	TRABD
ENSG00000259352	-1.07616	2.2e-15	1.07e-14	AC091117.1
ENSG00000099817	-1.07601	2.62e-30	3.3e-29	POLR2E
ENSG00000177990	-1.07589	1.89e-13	7.85e-13	DPY19L2
ENSG00000122694	-1.07522	8.43e-48	2.33e-46	GLIPR2
ENSG00000151640	-1.07433	2.01e-17	1.15e-16	DPYSL4
ENSG00000116133	-1.07397	1.8e-61	8.37e-60	DHCR24
ENSG00000167100	-1.07315	3.82e-13	1.54e-12	SAMD14
ENSG00000161714	-1.07275	6.61e-28	7.27e-27	PLCD3
ENSG00000100023	-1.07262	2.26e-24	2.04e-23	PPIL2
ENSG00000259083	-1.07202	1.69e-13	7.02e-13	AL132639.3
ENSG00000184640	-1.07184	2.14e-36	3.64e-35	SEPTIN9
ENSG00000100036	-1.07048	4.54e-12	1.7e-11	SLC35E4
ENSG00000198911	-1.07035	9.05e-48	2.49e-46	SREBF2
ENSG00000161203	-1.06999	4.19e-55	1.54e-53	AP2M1
ENSG00000256632	-1.0687	6.79e-12	2.5e-11	AC135586.2
ENSG00000173992	-1.06866	2.02e-11	7.19e-11	CCS
ENSG00000134590	-1.06691	7.7e-30	9.42e-29	RTL8C
ENSG00000142798	-1.06671	5.67e-19	3.58e-18	HSPG2
ENSG00000183307	-1.06632	1.83e-13	7.57e-13	TMEM121B
ENSG00000169689	-1.06553	3.8e-18	2.27e-17	CENPX
ENSG00000170471	-1.0653	5.69e-51	1.77e-49	RALGAPB
ENSG00000198720	-1.06512	1.36e-15	6.76e-15	ANKRD13B
ENSG00000214756	-1.06348	6.72e-14	2.88e-13	CSKMT
ENSG00000159423	-1.06262	2.52e-13	1.03e-12	ALDH4A1
ENSG00000105255	-1.06244	6.68e-14	2.87e-13	FSD1
ENSG00000164404	-1.06198	6.74e-11	2.3e-10	GDF9
ENSG00000262730	-1.06167	9.23e-12	3.36e-11	AC104581.2
ENSG00000250917	-1.06159	2.98e-16	1.55e-15	AL035458.2
ENSG00000182325	-1.06152	2.37e-12	9.04e-12	FBXL6
ENSG00000260664	-1.06059	4.68e-24	4.13e-23	AC004158.1
ENSG00000198718	-1.06	1.23e-23	1.05e-22	TOGARAM1
ENSG00000277443	-1.05911	2.35e-60	1.04e-58	MARCKS
ENSG00000125170	-1.05773	2.26e-16	1.19e-15	DOK4
ENSG00000101057	-1.05661	2.84e-34	4.36e-33	MYBL2
ENSG00000120008	-1.05656	2.72e-49	7.87e-48	WDR11
ENSG00000121486	-1.05617	2.17e-17	1.24e-16	TRMT1L
ENSG00000167535	-1.05615	3.93e-23	3.26e-22	CACNB3
ENSG00000169750	-1.05566	9.54e-17	5.16e-16	RAC3
ENSG00000180592	-1.05451	2.81e-16	1.47e-15	SKIDA1
ENSG00000166949	-1.05449	1.56e-69	8.79e-68	SMAD3
ENSG00000187091	-1.05343	6.15e-19	3.87e-18	PLCD1
ENSG00000168936	-1.05327	7.98e-21	5.69e-20	TMEM129
ENSG00000185722	-1.05257	1.14e-52	3.75e-51	ANKFY1
ENSG00000159784	-1.0519	2.01e-23	1.69e-22	FAM131B
ENSG00000128059	-1.05186	1.63e-29	1.97e-28	PPAT
ENSG00000173621	-1.05181	1.33e-08	3.75e-08	LRFN4
ENSG00000153214	-1.05061	7.24e-30	8.88e-29	TMEM87B
ENSG00000204316	-1.04911	3.32e-13	1.35e-12	MRPL38
ENSG00000167173	-1.04823	7.12e-18	4.2e-17	C15orf39
ENSG00000184990	-1.04804	2.37e-16	1.25e-15	SIVA1
ENSG00000163449	-1.04759	2.38e-13	9.78e-13	TMEM169
ENSG00000177981	-1.04695	8.9e-24	7.7e-23	ASB8
ENSG00000103319	-1.04673	1.99e-30	2.53e-29	EEF2K
ENSG00000152154	-1.04644	6.04e-20	4.09e-19	TMEM178A
ENSG00000059588	-1.0464	2.55e-28	2.89e-27	TARBP1
ENSG00000116096	-1.046	8.23e-12	3.01e-11	SPR
ENSG00000213366	-1.04557	1.59e-19	1.04e-18	GSTM2
ENSG00000136098	-1.04515	1.82e-11	6.49e-11	NEK3
ENSG00000103507	-1.04402	2.03e-20	1.41e-19	BCKDK
ENSG00000110492	-1.04347	5.99e-29	6.99e-28	MDK
ENSG00000163913	-1.04314	1.53e-19	1e-18	IFT122
ENSG00000172663	-1.04308	2.89e-11	1.02e-10	TMEM134
ENSG00000003096	-1.04103	3.07e-14	1.36e-13	KLHL13
ENSG00000255863	-1.04048	1.85e-11	6.62e-11	AC073610.2
ENSG00000137166	-1.04046	1.92e-19	1.25e-18	FOXP4
ENSG00000237017	-1.0398	2.59e-16	1.35e-15	AC245052.4
ENSG00000185504	-1.0392	1.2e-15	6e-15	FAAP100
ENSG00000021762	-1.03822	6.95e-13	2.75e-12	OSBPL5
ENSG00000116337	-1.0382	4.34e-25	4.1e-24	AMPD2
ENSG00000133265	-1.03809	3.59e-13	1.45e-12	HSPBP1
ENSG00000245322	-1.03769	2.72e-22	2.15e-21	AC097460.1
ENSG00000111913	-1.03708	1.98e-40	3.98e-39	RIPOR2
ENSG00000125995	-1.03651	1.21e-15	6.02e-15	ROMO1
ENSG00000272540	-1.03636	3.51e-39	6.76e-38	AL662797.1
ENSG00000277586	-1.0362	1.37e-54	4.88e-53	NEFL
ENSG00000136270	-1.03617	2.97e-30	3.72e-29	TBRG4
ENSG00000147041	-1.03611	3.33e-26	3.34e-25	SYTL5
ENSG00000055163	-1.03519	2.72e-51	8.63e-50	CYFIP2
ENSG00000185015	-1.03482	1.37e-15	6.81e-15	CA13
ENSG00000169299	-1.03422	1.08e-32	1.54e-31	PGM2
ENSG00000265763	-1.03325	2.14e-27	2.29e-26	ZNF488
ENSG00000064300	-1.03204	1.02e-13	4.33e-13	NGFR
ENSG00000205220	-1.03201	3.17e-13	1.29e-12	PSMB10
ENSG00000182492	-1.03083	1.42e-13	5.94e-13	BGN
ENSG00000167074	-1.0302	2.45e-23	2.06e-22	TEF
ENSG00000099901	-1.02929	7.66e-47	2.02e-45	RANBP1
ENSG00000170889	-1.02926	1.35e-30	1.73e-29	RPS9
ENSG00000169679	-1.02893	5.82e-36	9.66e-35	BUB1
ENSG00000077312	-1.02835	1.83e-33	2.68e-32	SNRPA
ENSG00000171992	-1.02798	7.35e-24	6.39e-23	SYNPO
ENSG00000005448	-1.02778	1.47e-21	1.1e-20	WDR54
ENSG00000111481	-1.02673	2.52e-53	8.6e-52	COPZ1
ENSG00000205269	-1.02436	8.44e-22	6.45e-21	TMEM170B
ENSG00000168824	-1.02397	6.67e-21	4.78e-20	NSG1
ENSG00000169660	-1.02383	4.29e-11	1.49e-10	HEXDC
ENSG00000262481	-1.02364	7.1e-17	3.89e-16	TMEM256-PLSCR3
ENSG00000148634	-1.02323	3.7e-43	8.47e-42	HERC4
ENSG00000159164	-1.02314	6.33e-42	1.37e-40	SV2A
ENSG00000250722	-1.02258	2.22e-13	9.15e-13	SELENOP
ENSG00000177169	-1.02229	3.91e-21	2.86e-20	ULK1
ENSG00000160014	-1.02114	1.62e-45	4.11e-44	CALM3
ENSG00000119922	-1.02112	1.75e-38	3.26e-37	IFIT2
ENSG00000104915	-1.02009	4.29e-19	2.73e-18	STX10
ENSG00000185818	-1.01998	4e-16	2.07e-15	NAT8L
ENSG00000143537	-1.01998	1.44e-26	1.47e-25	ADAM15
ENSG00000140323	-1.01979	1.58e-13	6.59e-13	DISP2
ENSG00000186076	-1.01969	3.52e-42	7.72e-41	AC012085.1
ENSG00000237649	-1.01952	8.54e-30	1.04e-28	KIFC1
ENSG00000169169	-1.01886	2.68e-15	1.3e-14	CPT1C
ENSG00000212694	-1.01861	3.17e-12	1.2e-11	LINC01089
ENSG00000127418	-1.01847	3.87e-35	6.19e-34	FGFRL1
ENSG00000132031	-1.01741	1.95e-14	8.77e-14	MATN3
ENSG00000169727	-1.017	3.42e-23	2.85e-22	GPS1
ENSG00000164654	-1.01693	1.09e-24	1e-23	MIOS
ENSG00000026036	-1.01677	8.29e-11	2.81e-10	RTEL1-TNFRSF6B
ENSG00000162512	-1.0153	1.78e-42	3.97e-41	SDC3
ENSG00000103494	-1.01498	3.25e-22	2.56e-21	RPGRIP1L
ENSG00000215305	-1.01484	1.03e-24	9.5e-24	VPS16
ENSG00000106992	-1.01468	3.59e-17	2.02e-16	AK1
ENSG00000146950	-1.01433	4.55e-15	2.17e-14	SHROOM2
ENSG00000176101	-1.01369	2.05e-10	6.74e-10	SSNA1
ENSG00000120798	-1.01264	2.32e-24	2.09e-23	NR2C1
ENSG00000090006	-1.01257	7.67e-11	2.61e-10	LTBP4
ENSG00000105011	-1.01161	3.35e-24	2.99e-23	ASF1B
ENSG00000142166	-1.01111	6.5e-31	8.5e-30	IFNAR1
ENSG00000092098	-1.01079	4.49e-17	2.5e-16	RNF31
ENSG00000068784	-1.01064	1.36e-18	8.37e-18	SRBD1
ENSG00000243244	-1.01046	1.66e-16	8.84e-16	STON1
ENSG00000107719	-1.01041	3.08e-17	1.73e-16	PALD1
ENSG00000137142	-1.01036	5.58e-12	2.07e-11	IGFBPL1
ENSG00000170412	-1.00882	1.65e-07	4.2e-07	GPRC5C
ENSG00000134780	-1.00879	4.27e-10	1.38e-09	DAGLA
ENSG00000143126	-1.00837	2.45e-25	2.33e-24	CELSR2
ENSG00000105618	-1.0078	2.12e-24	1.91e-23	PRPF31
ENSG00000204394	-1.00746	6.97e-27	7.27e-26	VARS
ENSG00000112276	-1.00718	2.62e-38	4.87e-37	BVES
ENSG00000106211	-1.00682	4.85e-17	2.69e-16	HSPB1
ENSG00000196372	-1.00653	8.41e-17	4.57e-16	ASB13
ENSG00000159131	-1.00593	5.52e-53	1.85e-51	GART
ENSG00000101220	-1.00577	2.87e-12	1.09e-11	C20orf27
ENSG00000263165	-1.00559	5.14e-14	2.23e-13	AC087292.1
ENSG00000147852	-1.00559	1.11e-47	3.02e-46	VLDLR
ENSG00000005882	-1.00449	9.28e-14	3.94e-13	PDK2
ENSG00000099822	-1.00444	3.84e-16	1.99e-15	HCN2
ENSG00000187838	-1.00417	4.85e-15	2.3e-14	PLSCR3
ENSG00000257524	-1.00367	4.52e-24	4e-23	AL157935.2
ENSG00000108773	-1.00149	4.35e-31	5.74e-30	KAT2A
ENSG00000105676	-1.00116	2e-18	1.22e-17	ARMC6
ENSG00000140564	-1.00108	2.9e-33	4.23e-32	FURIN
ENSG00000177303	-1.001	1.96e-13	8.1e-13	CASKIN2
ENSG00000258086	-1.0001	1.41e-09	4.35e-09	AC079313.1
ENSG00000250186	-1	1.92e-16	1.02e-15	AC091180.3
ENSG00000108797	-1	8.69e-32	1.18e-30	CNTNAP1
ENSG00000131558	3.818	6.45e-250	4.02e-246	EXOC4
ENSG00000162694	3.57062	5.06e-176	3.01e-173	EXTL2
ENSG00000134762	3.51589	9.91e-90	1.08e-87	DSC3
ENSG00000081307	3.44138	2.68e-182	1.76e-179	UBA5
ENSG00000111981	3.43545	1.4e-142	4.6e-140	ULBP1
ENSG00000104689	3.11958	5.02e-80	4.26e-78	TNFRSF10A
ENSG00000026950	3.07604	1.3e-196	1.63e-193	BTN3A1
ENSG00000250033	3.02443	4.04e-151	1.53e-148	SLC7A11-AS1
ENSG00000153956	3.01375	5.4e-156	2.17e-153	CACNA2D1
ENSG00000158023	3.00444	1.5e-68	8.37e-67	WDR66
ENSG00000260910	2.95246	2.5e-86	2.6e-84	LINC00565
ENSG00000285133	2.90207	1.09e-54	3.93e-53	AC022506.1
ENSG00000151012	2.88247	0	0	SLC7A11
ENSG00000175197	2.83616	4.15e-195	4.71e-192	DDIT3
ENSG00000230836	2.7882	8.92e-56	3.42e-54	LINC01293
ENSG00000023445	2.72247	6.56e-70	3.73e-68	BIRC3
ENSG00000139323	2.71986	9.76e-57	3.82e-55	POC1B
ENSG00000275895	2.71952	2.14e-187	1.77e-184	U2AF1L5
ENSG00000160201	2.69656	6.83e-187	5.01e-184	U2AF1
ENSG00000133624	2.60219	1.89e-75	1.4e-73	ZNF767P
ENSG00000163491	2.57781	1.89e-57	7.58e-56	NEK10
ENSG00000133019	2.57403	3.36e-54	1.18e-52	CHRM3
ENSG00000135778	2.57218	5.5e-164	2.64e-161	NTPCR
ENSG00000169116	2.56447	6.13e-54	2.14e-52	PARM1
ENSG00000136167	2.56154	5.79e-63	2.84e-61	LCP1
ENSG00000147174	2.55092	3.89e-85	3.81e-83	GCNA
ENSG00000123643	2.50495	1e-110	1.83e-108	SLC36A1
ENSG00000185862	2.49713	7.25e-51	2.25e-49	EVI2B
ENSG00000126860	2.46856	8.95e-53	2.96e-51	EVI2A
ENSG00000088448	2.46568	2.66e-219	5.51e-216	ANKRD10
ENSG00000167522	2.36445	5.41e-192	5.62e-189	ANKRD11
ENSG00000163347	2.34881	7.85e-142	2.51e-139	CLDN1
ENSG00000011566	2.32179	1.57e-127	3.83e-125	MAP4K3
ENSG00000215190	2.31305	3.69e-47	9.79e-46	LINC00680
ENSG00000169429	2.30969	6.78e-218	1.21e-214	CXCL8
ENSG00000177076	2.25495	1.18e-39	2.33e-38	ACER2
ENSG00000176593	2.24493	1.18e-77	9.16e-76	AC008969.1
ENSG00000229152	2.23316	2.08e-43	4.83e-42	ANKRD10-IT1
ENSG00000040731	2.22799	4.04e-58	1.68e-56	CDH10
ENSG00000166881	2.22147	1.36e-138	4.23e-136	NEMP1
ENSG00000153558	2.21544	5.14e-69	2.88e-67	FBXL2
ENSG00000174564	2.20862	4.18e-51	1.31e-49	IL20RB
ENSG00000079263	2.17874	1.15e-43	2.7e-42	SP140
ENSG00000185070	2.17109	3.8e-72	2.47e-70	FLRT2
ENSG00000169760	2.16223	2.72e-43	6.27e-42	NLGN1
ENSG00000243335	2.12562	8.27e-109	1.47e-106	KCTD7
ENSG00000187720	2.117	5.36e-80	4.52e-78	THSD4
ENSG00000100292	2.11575	8.87e-161	4.09e-158	HMOX1
ENSG00000109854	2.10665	1.75e-68	9.68e-67	HTATIP2
ENSG00000165675	2.08191	1.11e-54	3.98e-53	ENOX2
ENSG00000179532	2.05152	1.54e-42	3.45e-41	DNHD1
ENSG00000188211	2.04324	1.84e-92	2.19e-90	NCR3LG1
ENSG00000083750	2.03783	2.57e-74	1.78e-72	RRAGB
ENSG00000197927	2.03201	3.92e-40	7.83e-39	C2orf27A
ENSG00000261115	2.02814	8.47e-44	2.01e-42	TMEM178B
ENSG00000144959	2.02309	2.03e-189	1.94e-186	NCEH1
ENSG00000122778	2.01004	9.37e-79	7.64e-77	KIAA1549
ENSG00000118596	2.00327	2.06e-35	3.32e-34	SLC16A7
ENSG00000255310	2.00204	1.13e-26	1.16e-25	AF131215.5
ENSG00000170962	1.9973	1.19e-36	2.05e-35	PDGFD
ENSG00000158987	1.9906	7.83e-63	3.83e-61	RAPGEF6
ENSG00000163393	1.98476	8.03e-61	3.61e-59	SLC22A15
ENSG00000285106	1.96419	1.02e-42	2.3e-41	AC016831.7
ENSG00000147650	1.95978	6.14e-187	4.78e-184	LRP12
ENSG00000173210	1.95939	1.42e-32	2.01e-31	ABLIM3
ENSG00000112977	1.95357	6.35e-180	3.96e-177	DAP
ENSG00000175387	1.95265	7.09e-167	3.68e-164	SMAD2
ENSG00000130414	1.95226	2.69e-114	5.32e-112	NDUFA10
ENSG00000157168	1.95021	1.25e-112	2.33e-110	NRG1
ENSG00000114956	1.94396	7.16e-72	4.55e-70	DGUOK
ENSG00000148680	1.9428	6.25e-36	1.04e-34	HTR7
ENSG00000115295	1.937	3.29e-68	1.82e-66	CLIP4
ENSG00000006652	1.90744	5.05e-134	1.4e-131	IFRD1
ENSG00000204792	1.9061	2.41e-32	3.36e-31	LINC01291
ENSG00000112308	1.90056	1.57e-188	1.39e-185	C6orf62
ENSG00000041353	1.89762	8.63e-80	7.22e-78	RAB27B
ENSG00000164327	1.89162	2.38e-136	7.06e-134	RICTOR
ENSG00000047365	1.89023	1.58e-47	4.26e-46	ARAP2
ENSG00000162601	1.89005	1.69e-148	6.2e-146	MYSM1
ENSG00000156232	1.88971	7.45e-121	1.63e-118	WHAMM
ENSG00000149177	1.88733	1.89e-183	1.31e-180	PTPRJ
ENSG00000260196	1.88236	2.5e-33	3.65e-32	AC124798.1
ENSG00000171606	1.87248	1.77e-93	2.18e-91	ZNF274
ENSG00000150760	1.8705	2.57e-132	6.96e-130	DOCK1
ENSG00000169084	1.87032	1.52e-41	3.24e-40	DHRSX
ENSG00000165259	1.8562	1.63e-39	3.19e-38	HDX
ENSG00000183666	1.84446	7.52e-31	9.79e-30	GUSBP1
ENSG00000188153	1.84441	3.7e-156	1.54e-153	COL4A5
ENSG00000163710	1.84313	8.19e-41	1.68e-39	PCOLCE2
ENSG00000186376	1.83164	3.09e-33	4.49e-32	ZNF75D
ENSG00000169247	1.82686	3.45e-37	6.12e-36	SH3TC2
ENSG00000136048	1.82621	2.17e-131	5.63e-129	DRAM1
ENSG00000175928	1.81324	1.14e-50	3.5e-49	LRRN1
ENSG00000133818	1.81098	1.36e-103	2.17e-101	RRAS2
ENSG00000262655	1.80792	2.15e-20	1.49e-19	SPON1
ENSG00000147649	1.79573	3.99e-137	1.21e-134	MTDH
ENSG00000088035	1.78951	2.35e-29	2.82e-28	ALG6
ENSG00000101255	1.78191	2.2e-90	2.45e-88	TRIB3
ENSG00000273217	1.76535	4.12e-42	9e-41	AC008695.1
ENSG00000196275	1.75711	1.37e-34	2.12e-33	GTF2IRD2
ENSG00000166073	1.74809	3.06e-132	8.11e-130	GPR176
ENSG00000117758	1.73775	4.11e-107	7.12e-105	STX12
ENSG00000179242	1.73561	1.34e-36	2.29e-35	CDH4
ENSG00000001036	1.73126	3.74e-78	2.96e-76	FUCA2
ENSG00000136631	1.72614	4.68e-75	3.35e-73	VPS45
ENSG00000174428	1.72443	2.18e-37	3.89e-36	GTF2IRD2B
ENSG00000130513	1.71582	1.12e-39	2.21e-38	GDF15
ENSG00000171004	1.71296	3.34e-26	3.34e-25	HS6ST2
ENSG00000158528	1.71262	1.82e-42	4.04e-41	PPP1R9A
ENSG00000198556	1.70642	6.1e-50	1.82e-48	ZNF789
ENSG00000182985	1.69762	4.42e-84	4.21e-82	CADM1
ENSG00000118503	1.69673	5.28e-84	4.98e-82	TNFAIP3
ENSG00000198380	1.69144	1.24e-142	4.18e-140	GFPT1
ENSG00000223528	1.67283	1.81e-31	2.45e-30	AL359094.1
ENSG00000136235	1.67131	9.83e-96	1.26e-93	GPNMB
ENSG00000278206	1.66785	5.24e-37	9.19e-36	AL031320.2
ENSG00000162631	1.66586	3.96e-26	3.94e-25	NTNG1
ENSG00000168884	1.66271	3.95e-41	8.27e-40	TNIP2
ENSG00000204084	1.6608	2.1e-55	7.88e-54	INPP5B
ENSG00000154734	1.65326	3.39e-91	3.81e-89	ADAMTS1
ENSG00000119737	1.64658	1.62e-24	1.48e-23	GPR75
ENSG00000261490	1.6371	1.08e-52	3.57e-51	AC005674.2
ENSG00000114573	1.63585	1.41e-121	3.14e-119	ATP6V1A
ENSG00000048052	1.61824	2.51e-106	4.28e-104	HDAC9
ENSG00000196345	1.6117	2.32e-31	3.11e-30	ZKSCAN7
ENSG00000153823	1.60849	3.6e-41	7.53e-40	PID1
ENSG00000114480	1.60645	4.13e-99	5.86e-97	GBE1
ENSG00000144677	1.5973	7.19e-39	1.37e-37	CTDSPL
ENSG00000144645	1.59705	2.05e-25	1.97e-24	OSBPL10
ENSG00000056558	1.59139	2.79e-18	1.69e-17	TRAF1
ENSG00000165194	1.59023	7.45e-25	6.94e-24	PCDH19
ENSG00000073756	1.5891	1.92e-49	5.62e-48	PTGS2
ENSG00000259375	1.58737	5.75e-24	5.03e-23	AC087286.3
ENSG00000152217	1.58562	1.69e-49	4.99e-48	SETBP1
ENSG00000261002	1.58344	2.88e-29	3.43e-28	AC036103.1
ENSG00000108932	1.58051	8.62e-27	8.94e-26	SLC16A6
ENSG00000108448	1.58025	4.77e-76	3.58e-74	TRIM16L
ENSG00000102755	1.58004	5.87e-24	5.13e-23	FLT1
ENSG00000109458	1.57689	1.97e-47	5.3e-46	GAB1
ENSG00000070961	1.57574	1.67e-62	8.05e-61	ATP2B1
ENSG00000168214	1.57501	4.31e-104	6.98e-102	RBPJ
ENSG00000143469	1.57498	1.06e-20	7.53e-20	SYT14
ENSG00000103978	1.56782	2.98e-83	2.71e-81	TMEM87A
ENSG00000163110	1.56779	2.24e-135	6.49e-133	PDLIM5
ENSG00000049167	1.56658	2.45e-44	5.91e-43	ERCC8
ENSG00000196352	1.56371	2.44e-51	7.77e-50	CD55
ENSG00000087206	1.56002	4.6e-68	2.52e-66	UIMC1
ENSG00000052795	1.55503	4.79e-51	1.49e-49	FNIP2
ENSG00000160563	1.54981	6.82e-38	1.24e-36	MED27
ENSG00000206532	1.54732	9.38e-44	2.22e-42	AC117402.1
ENSG00000071537	1.54325	2.8e-118	6.01e-116	SEL1L
ENSG00000132694	1.54069	3.92e-76	2.96e-74	ARHGEF11
ENSG00000055917	1.53573	1.28e-114	2.58e-112	PUM2
ENSG00000165323	1.53181	4.62e-38	8.44e-37	FAT3
ENSG00000235162	1.53098	7.81e-99	1.09e-96	C12orf75
ENSG00000144591	1.52714	3.7e-45	9.23e-44	GMPPA
ENSG00000128578	1.52559	1.1e-26	1.14e-25	STRIP2
ENSG00000100796	1.52508	4.61e-117	9.57e-115	PPP4R3A
ENSG00000186470	1.52443	4.25e-67	2.29e-65	BTN3A2
ENSG00000183580	1.52412	8.36e-29	9.69e-28	FBXL7
ENSG00000058091	1.52331	1.34e-51	4.31e-50	CDK14
ENSG00000168661	1.52313	7.74e-30	9.46e-29	ZNF30
ENSG00000162769	1.52168	3.13e-30	3.92e-29	FLVCR1
ENSG00000001084	1.51969	2.44e-65	1.25e-63	GCLC
ENSG00000185404	1.5121	2.59e-70	1.52e-68	SP140L
ENSG00000213073	1.51028	7.13e-25	6.65e-24	AL353625.1
ENSG00000103888	1.51012	1.61e-83	1.48e-81	CEMIP
ENSG00000007866	1.50103	4.7e-31	6.18e-30	TEAD3
ENSG00000284461	1.4998	3.41e-41	7.16e-40	AC027644.4
ENSG00000144642	1.4912	4.7e-22	3.66e-21	RBMS3
ENSG00000170425	1.48991	1.24e-66	6.54e-65	ADORA2B
ENSG00000171612	1.4871	1.27e-46	3.33e-45	SLC25A33
ENSG00000010818	1.4861	4.45e-78	3.51e-76	HIVEP2
ENSG00000148082	1.48279	1.33e-34	2.08e-33	SHC3
ENSG00000086619	1.48249	1.17e-25	1.14e-24	ERO1B
ENSG00000144036	1.4823	4.16e-56	1.61e-54	EXOC6B
ENSG00000150938	1.48097	9.76e-128	2.43e-125	CRIM1
ENSG00000158163	1.48059	7.88e-27	8.2e-26	DZIP1L
ENSG00000042286	1.47895	4.01e-53	1.35e-51	AIFM2
ENSG00000247746	1.4772	9.08e-23	7.38e-22	USP51
ENSG00000069667	1.47437	1.11e-27	1.2e-26	RORA
ENSG00000068305	1.47298	7.36e-73	4.85e-71	MEF2A
ENSG00000131018	1.47112	2.42e-117	5.11e-115	SYNE1
ENSG00000113263	1.47043	2.98e-24	2.66e-23	ITK
ENSG00000247572	1.46961	2.73e-23	2.29e-22	CKMT2-AS1
ENSG00000197822	1.46368	5.92e-20	4.01e-19	OCLN
ENSG00000177283	1.46138	8.1e-31	1.05e-29	FZD8
ENSG00000228526	1.45879	6.22e-55	2.28e-53	MIR34AHG
ENSG00000197608	1.45813	3.54e-53	1.2e-51	ZNF841
ENSG00000136052	1.45701	3.9e-12	1.46e-11	SLC41A2
ENSG00000139734	1.45585	6.58e-53	2.19e-51	DIAPH3
ENSG00000109680	1.45569	3.56e-22	2.8e-21	TBC1D19
ENSG00000156463	1.45471	1.83e-20	1.28e-19	SH3RF2
ENSG00000171408	1.44744	1.91e-22	1.53e-21	PDE7B
ENSG00000119684	1.44467	1.28e-50	3.89e-49	MLH3
ENSG00000153933	1.44291	1.21e-21	9.12e-21	DGKE
ENSG00000138698	1.44175	1.23e-82	1.11e-80	RAP1GDS1
ENSG00000121931	1.4365	1.13e-41	2.43e-40	LRIF1
ENSG00000157601	1.43554	2.6e-20	1.79e-19	MX1
ENSG00000104856	1.43323	1.19e-23	1.02e-22	RELB
ENSG00000237238	1.43235	7.37e-31	9.6e-30	BMS1P10
ENSG00000168724	1.43134	3.31e-68	1.82e-66	DNAJC21
ENSG00000154814	1.43092	2.33e-22	1.85e-21	OXNAD1
ENSG00000179295	1.42682	2.92e-96	3.88e-94	PTPN11
ENSG00000164197	1.42422	1.4e-19	9.18e-19	RNF180
ENSG00000198382	1.42383	1.28e-43	3e-42	UVRAG
ENSG00000158258	1.42295	1.24e-39	2.44e-38	CLSTN2
ENSG00000058085	1.42218	1.69e-22	1.36e-21	LAMC2
ENSG00000172954	1.42094	4.13e-41	8.61e-40	LCLAT1
ENSG00000060138	1.4201	3.55e-110	6.4e-108	YBX3
ENSG00000166436	1.41942	8.29e-30	1.01e-28	TRIM66
ENSG00000198780	1.41594	1.42e-37	2.54e-36	FAM169A
ENSG00000196935	1.41534	6.26e-81	5.42e-79	SRGAP1
ENSG00000204946	1.41105	3.05e-37	5.42e-36	ZNF783
ENSG00000102780	1.40972	1.84e-63	9.14e-62	DGKH
ENSG00000141569	1.40779	3.22e-36	5.43e-35	TRIM65
ENSG00000070718	1.40457	1.72e-95	2.16e-93	AP3M2
ENSG00000169594	1.40447	3.19e-56	1.24e-54	BNC1
ENSG00000257181	1.40421	1.55e-73	1.05e-71	AC025423.4
ENSG00000256040	1.40408	7.14e-27	7.43e-26	PAPPA-AS1
ENSG00000183853	1.40345	1.18e-113	2.25e-111	KIRREL1
ENSG00000023909	1.40298	3.73e-86	3.8e-84	GCLM
ENSG00000171928	1.40174	1.49e-57	6.03e-56	TVP23B
ENSG00000254206	1.40056	3.16e-20	2.17e-19	NPIPB11
ENSG00000155893	1.40021	5.58e-32	7.68e-31	PXYLP1
ENSG00000055147	1.39989	5.5e-38	1e-36	FAM114A2
ENSG00000261556	1.39588	1.02e-28	1.17e-27	SMG1P7
ENSG00000171943	1.39343	1.8e-51	5.75e-50	SRGAP2C
ENSG00000165868	1.38567	3.56e-26	3.55e-25	HSPA12A
ENSG00000069956	1.38457	2.55e-97	3.46e-95	MAPK6
ENSG00000268471	1.38282	2.13e-19	1.38e-18	MIR4453HG
ENSG00000026103	1.38133	9.28e-66	4.82e-64	FAS
ENSG00000163071	1.37928	1.42e-55	5.35e-54	SPATA18
ENSG00000130741	1.37899	2.47e-105	4.06e-103	EIF2S3
ENSG00000123836	1.37632	6.04e-33	8.66e-32	PFKFB2
ENSG00000067798	1.37515	1.99e-58	8.4e-57	NAV3
ENSG00000249859	1.37403	1.35e-20	9.48e-20	PVT1
ENSG00000145358	1.37394	1.79e-28	2.04e-27	DDIT4L
ENSG00000271425	1.37357	2.39e-77	1.85e-75	NBPF10
ENSG00000198130	1.36985	4.14e-24	3.67e-23	HIBCH
ENSG00000105483	1.36949	2.71e-50	8.13e-49	CARD8
ENSG00000157540	1.36895	2.26e-80	1.93e-78	DYRK1A
ENSG00000011638	1.36773	7.58e-35	1.19e-33	TMEM159
ENSG00000082438	1.36396	4.75e-28	5.27e-27	COBLL1
ENSG00000256664	1.36372	5.96e-46	1.53e-44	AC025423.2
ENSG00000162927	1.36284	1.33e-19	8.78e-19	PUS10
ENSG00000145781	1.35921	2.3e-23	1.94e-22	COMMD10
ENSG00000141447	1.35751	4.1e-46	1.06e-44	OSBPL1A
ENSG00000179630	1.35708	4.28e-36	7.16e-35	LACC1
ENSG00000116717	1.35558	2.55e-86	2.63e-84	GADD45A
ENSG00000227945	1.35519	4.45e-17	2.48e-16	AL590006.1
ENSG00000152894	1.35496	1.1e-73	7.48e-72	PTPRK
ENSG00000171988	1.35273	7.06e-90	7.79e-88	JMJD1C
ENSG00000138134	1.35181	3.65e-14	1.6e-13	STAMBPL1
ENSG00000185842	1.34833	1.97e-21	1.47e-20	DNAH14
ENSG00000134910	1.34665	2.66e-106	4.48e-104	STT3A
ENSG00000083857	1.34521	2.96e-114	5.77e-112	FAT1
ENSG00000203867	1.34469	7.54e-30	9.24e-29	RBM20
ENSG00000151702	1.34429	1.22e-39	2.41e-38	FLI1
ENSG00000183098	1.34357	8.06e-45	1.99e-43	GPC6
ENSG00000080823	1.3427	3.23e-18	1.94e-17	MOK
ENSG00000116117	1.33723	1e-17	5.84e-17	PARD3B
ENSG00000279800	1.33677	2.67e-45	6.71e-44	BCLAF1P2
ENSG00000164258	1.33311	8.33e-57	3.28e-55	NDUFS4
ENSG00000101745	1.33218	1.96e-44	4.75e-43	ANKRD12
ENSG00000135090	1.3321	1.85e-53	6.35e-52	TAOK3
ENSG00000111554	1.33073	4.8e-27	5.03e-26	MDM1
ENSG00000259024	1.32923	2.85e-19	1.83e-18	TVP23C-CDRT4
ENSG00000145012	1.32612	2.41e-84	2.31e-82	LPP
ENSG00000071051	1.32488	1.32e-33	1.96e-32	NCK2
ENSG00000174206	1.32395	8.96e-20	5.99e-19	C12orf66
ENSG00000140299	1.32262	1.08e-71	6.8e-70	BNIP2
ENSG00000143507	1.32253	3.63e-17	2.04e-16	DUSP10
ENSG00000240571	1.32245	1.46e-19	9.59e-19	AC087071.2
ENSG00000072840	1.32216	1.43e-42	3.19e-41	EVC
ENSG00000127914	1.32021	5.22e-59	2.23e-57	AKAP9
ENSG00000269343	1.31891	3.65e-40	7.32e-39	ZNF587B
ENSG00000215252	1.3189	8.44e-51	2.61e-49	GOLGA8B
ENSG00000087074	1.31709	1.63e-83	1.5e-81	PPP1R15A
ENSG00000100629	1.31407	4.87e-20	3.32e-19	CEP128
ENSG00000164465	1.31229	1.28e-79	1.07e-77	DCBLD1
ENSG00000163297	1.31213	1.38e-83	1.28e-81	ANTXR2
ENSG00000166946	1.31178	1.22e-42	2.74e-41	CCNDBP1
ENSG00000131844	1.31078	9.16e-63	4.44e-61	MCCC2
ENSG00000138061	1.30781	5.49e-85	5.35e-83	CYP1B1
ENSG00000125538	1.3074	2.12e-21	1.58e-20	IL1B
ENSG00000136153	1.30539	1.52e-38	2.84e-37	LMO7
ENSG00000165996	1.30014	2.87e-26	2.88e-25	HACD1
ENSG00000268043	1.29942	1.24e-62	5.97e-61	NBPF12
ENSG00000140396	1.29865	2.1e-58	8.8e-57	NCOA2
ENSG00000104756	1.29804	2.66e-70	1.55e-68	KCTD9
ENSG00000135074	1.29741	1.96e-92	2.3e-90	ADAM19
ENSG00000052841	1.29721	3.76e-88	4.04e-86	TTC17
ENSG00000197892	1.29506	9.89e-39	1.87e-37	KIF13B
ENSG00000229036	1.29303	1.11e-21	8.44e-21	VDAC1P8
ENSG00000135679	1.29269	1.09e-100	1.58e-98	MDM2
ENSG00000109265	1.29226	3.47e-28	3.89e-27	KIAA1211
ENSG00000272695	1.29181	2.5e-21	1.85e-20	GAS6-AS2
ENSG00000270629	1.28955	2.63e-71	1.62e-69	NBPF14
ENSG00000118007	1.28799	4.45e-67	2.39e-65	STAG1
ENSG00000158769	1.28662	1.12e-44	2.75e-43	F11R
ENSG00000166923	1.28604	1.09e-92	1.3e-90	GREM1
ENSG00000131015	1.28593	1.7e-18	1.04e-17	ULBP2
ENSG00000107186	1.28549	2.12e-57	8.48e-56	MPDZ
ENSG00000243414	1.28503	9.23e-20	6.17e-19	TICAM2
ENSG00000105983	1.28474	4.92e-41	1.02e-39	LMBR1
ENSG00000038382	1.28415	8.72e-93	1.06e-90	TRIO
ENSG00000055208	1.28255	1.39e-70	8.31e-69	TAB2
ENSG00000162522	1.28227	3.35e-31	4.45e-30	KIAA1522
ENSG00000157827	1.28204	2.07e-59	8.91e-58	FMNL2
ENSG00000163590	1.27993	2.04e-21	1.52e-20	PPM1L
ENSG00000279821	1.27993	7.96e-28	8.69e-27	AC145098.2
ENSG00000147027	1.27958	5.97e-68	3.25e-66	TMEM47
ENSG00000185973	1.27878	4.59e-22	3.57e-21	TMLHE
ENSG00000123066	1.2782	1.63e-85	1.63e-83	MED13L
ENSG00000240356	1.27531	5.61e-28	6.18e-27	RPL23AP7
ENSG00000160746	1.27525	1.03e-23	8.82e-23	ANO10
ENSG00000140538	1.27505	3.76e-35	6.03e-34	NTRK3
ENSG00000254505	1.2747	3.95e-26	3.93e-25	CHMP4A
ENSG00000086991	1.27435	1.02e-19	6.78e-19	NOX4
ENSG00000267607	1.27287	2.82e-17	1.6e-16	AC011511.5
ENSG00000198108	1.27202	1.19e-22	9.59e-22	CHSY3
ENSG00000135842	1.27047	1.99e-86	2.08e-84	FAM129A
ENSG00000146842	1.26906	3.19e-53	1.08e-51	TMEM209
ENSG00000169871	1.26837	2.19e-85	2.18e-83	TRIM56
ENSG00000154710	1.26825	1.03e-33	1.52e-32	RABGEF1
ENSG00000077713	1.26751	1.51e-26	1.55e-25	SLC25A43
ENSG00000178761	1.26367	2.91e-45	7.29e-44	FAM219B
ENSG00000049130	1.26193	1e-57	4.11e-56	KITLG
ENSG00000113356	1.26058	2.09e-14	9.38e-14	POLR3G
ENSG00000134262	1.25345	7.99e-39	1.51e-37	AP4B1
ENSG00000003393	1.2532	5.19e-72	3.32e-70	ALS2
ENSG00000173275	1.25308	3.74e-27	3.94e-26	ZNF449
ENSG00000128512	1.25203	3.82e-23	3.17e-22	DOCK4
ENSG00000093167	1.2501	3.68e-72	2.4e-70	LRRFIP2
ENSG00000117114	1.24994	6.32e-79	5.18e-77	ADGRL2
ENSG00000152558	1.24895	1.69e-75	1.26e-73	TMEM123
ENSG00000118276	1.24866	1.54e-27	1.66e-26	B4GALT6
ENSG00000171951	1.24854	7.28e-55	2.65e-53	SCG2
ENSG00000116874	1.24849	3.54e-20	2.43e-19	WARS2
ENSG00000198795	1.24843	1.39e-36	2.37e-35	ZNF521
ENSG00000157259	1.24768	1.69e-49	4.99e-48	GATAD1
ENSG00000270872	1.24659	3.64e-19	2.32e-18	SRGAP2D
ENSG00000029363	1.24647	2.58e-70	1.52e-68	BCLAF1
ENSG00000168769	1.24509	7.57e-54	2.63e-52	TET2
ENSG00000273136	1.24489	6.28e-70	3.59e-68	NBPF26
ENSG00000101333	1.24458	2.21e-14	9.9e-14	PLCB4
ENSG00000165494	1.24385	1.27e-78	1.02e-76	PCF11
ENSG00000004866	1.24209	6.88e-26	6.78e-25	ST7
ENSG00000150630	1.24113	4.8e-26	4.75e-25	VEGFC
ENSG00000215908	1.2411	8.44e-17	4.58e-16	CROCCP2
ENSG00000188033	1.24036	1.53e-15	7.58e-15	ZNF490
ENSG00000163739	1.23993	3.32e-32	4.61e-31	CXCL1
ENSG00000198431	1.23951	5.3e-96	6.95e-94	TXNRD1
ENSG00000181704	1.23876	3.32e-61	1.51e-59	YIPF6
ENSG00000196369	1.23654	5.33e-38	9.7e-37	SRGAP2B
ENSG00000176697	1.23637	1.05e-40	2.14e-39	BDNF
ENSG00000107984	1.23488	5.34e-84	5e-82	DKK1
ENSG00000196954	1.23442	8.04e-28	8.77e-27	CASP4
ENSG00000175265	1.23136	2.85e-49	8.24e-48	GOLGA8A
ENSG00000116991	1.23025	1.23e-53	4.24e-52	SIPA1L2
ENSG00000172915	1.2273	1.99e-20	1.39e-19	NBEA
ENSG00000103404	1.22728	8.42e-47	2.22e-45	USP31
ENSG00000114331	1.22613	1.53e-63	7.61e-62	ACAP2
ENSG00000251595	1.22565	6.36e-20	4.3e-19	ABCA11P
ENSG00000151240	1.22459	3.84e-33	5.55e-32	DIP2C
ENSG00000264112	1.2212	9.44e-26	9.25e-25	AC015813.1
ENSG00000135250	1.22116	1.06e-55	4.05e-54	SRPK2
ENSG00000122042	1.2206	1.9e-43	4.42e-42	UBL3
ENSG00000175106	1.22041	1.29e-19	8.54e-19	TVP23C
ENSG00000213047	1.21619	4.32e-20	2.95e-19	DENND1B
ENSG00000261611	1.2148	1.92e-25	1.85e-24	AC010547.4
ENSG00000169857	1.21403	2.12e-22	1.69e-21	AVEN
ENSG00000165914	1.21281	9.12e-21	6.49e-20	TTC7B
ENSG00000162695	1.20854	2.51e-43	5.8e-42	SLC30A7
ENSG00000172380	1.2075	4.15e-81	3.62e-79	GNG12
ENSG00000181638	1.20699	7.48e-17	4.08e-16	ZFP41
ENSG00000270149	1.20656	1.5e-23	1.28e-22	AL591806.3
ENSG00000257122	1.20615	4.81e-15	2.29e-14	RRN3P3
ENSG00000083799	1.20597	1.74e-70	1.03e-68	CYLD
ENSG00000177311	1.20515	5.21e-69	2.91e-67	ZBTB38
ENSG00000164190	1.20494	3.99e-63	1.97e-61	NIPBL
ENSG00000197442	1.20253	6.46e-29	7.53e-28	MAP3K5
ENSG00000111912	1.20093	3.57e-44	8.57e-43	NCOA7
ENSG00000145743	1.19966	2.55e-19	1.65e-18	FBXL17
ENSG00000100532	1.19773	3.03e-27	3.23e-26	CGRRF1
ENSG00000177034	1.19746	4.08e-47	1.08e-45	MTX3
ENSG00000112425	1.19737	1.95e-13	8.07e-13	EPM2A
ENSG00000270228	1.19534	1.3e-12	5.06e-12	AC079880.1
ENSG00000173482	1.19198	1.38e-48	3.91e-47	PTPRM
ENSG00000158411	1.19173	9.31e-31	1.2e-29	MITD1
ENSG00000167377	1.19169	2.92e-28	3.29e-27	ZNF23
ENSG00000103064	1.19056	3.58e-62	1.71e-60	SLC7A6
ENSG00000047346	1.19004	3.49e-34	5.3e-33	FAM214A
ENSG00000121989	1.1848	1.33e-21	1e-20	ACVR2A
ENSG00000011201	1.1841	5.75e-20	3.9e-19	ANOS1
ENSG00000170734	1.18171	5.93e-61	2.68e-59	POLH
ENSG00000179104	1.18127	7.13e-20	4.8e-19	TMTC2
ENSG00000147905	1.18116	1.43e-25	1.39e-24	ZCCHC7
ENSG00000090520	1.17822	6.41e-55	2.34e-53	DNAJB11
ENSG00000116704	1.17731	4.21e-66	2.2e-64	SLC35D1
ENSG00000155903	1.17564	1.6e-14	7.26e-14	RASA2
ENSG00000153317	1.174	7.77e-75	5.5e-73	ASAP1
ENSG00000170776	1.1734	3.53e-73	2.34e-71	AKAP13
ENSG00000171132	1.17295	5.26e-24	4.61e-23	PRKCE
ENSG00000248664	1.17234	2.5e-18	1.52e-17	AC010273.1
ENSG00000198799	1.17119	5.61e-35	8.93e-34	LRIG2
ENSG00000188641	1.17035	2.53e-26	2.55e-25	DPYD
ENSG00000233033	1.16867	4.07e-16	2.1e-15	CASK-AS1
ENSG00000049759	1.16761	3.8e-45	9.48e-44	NEDD4L
ENSG00000138095	1.16557	2.83e-75	2.05e-73	LRPPRC
ENSG00000018869	1.16498	5.28e-13	2.11e-12	ZNF582
ENSG00000153179	1.16414	7.62e-40	1.51e-38	RASSF3
ENSG00000150394	1.16365	2.7e-42	5.94e-41	CDH8
ENSG00000103657	1.16275	5.12e-58	2.13e-56	HERC1
ENSG00000269893	1.16227	1.03e-26	1.07e-25	SNHG8
ENSG00000138411	1.16178	5.26e-20	3.58e-19	HECW2
ENSG00000260942	1.16111	5.58e-14	2.41e-13	CAPN10-AS1
ENSG00000172071	1.1591	2.68e-29	3.19e-28	EIF2AK3
ENSG00000111711	1.15909	1.69e-57	6.79e-56	GOLT1B
ENSG00000157193	1.15835	1e-38	1.88e-37	LRP8
ENSG00000148053	1.15834	1.6e-18	9.82e-18	NTRK2
ENSG00000197646	1.15778	3.16e-33	4.59e-32	PDCD1LG2
ENSG00000107959	1.15644	2.17e-57	8.64e-56	PITRM1
ENSG00000136928	1.15584	3.6e-20	2.47e-19	GABBR2
ENSG00000162341	1.15514	1.89e-17	1.08e-16	TPCN2
ENSG00000145390	1.15296	5.85e-58	2.41e-56	USP53
ENSG00000182667	1.15225	1.05e-24	9.72e-24	NTM
ENSG00000144029	1.15007	9.82e-48	2.69e-46	MRPS5
ENSG00000113742	1.15006	4.26e-39	8.17e-38	CPEB4
ENSG00000181982	1.14913	6.46e-30	7.96e-29	CCDC149
ENSG00000111371	1.14884	1.88e-78	1.5e-76	SLC38A1
ENSG00000196867	1.14824	1.22e-19	8.11e-19	ZFP28
ENSG00000120451	1.14721	1.02e-70	6.17e-69	SNX19
ENSG00000141433	1.14666	3.38e-15	1.62e-14	ADCYAP1
ENSG00000213240	1.14659	2.22e-21	1.65e-20	AC239799.1
ENSG00000147592	1.14603	1.54e-15	7.6e-15	LACTB2
ENSG00000283149	1.14556	6.92e-32	9.5e-31	AC068631.2
ENSG00000164484	1.14528	4.58e-36	7.64e-35	TMEM200A
ENSG00000139116	1.14499	1.43e-33	2.11e-32	KIF21A
ENSG00000197063	1.14482	1.94e-39	3.79e-38	MAFG
ENSG00000115170	1.14475	1.71e-46	4.47e-45	ACVR1
ENSG00000182752	1.14443	1.09e-50	3.35e-49	PAPPA
ENSG00000250337	1.14286	1.23e-14	5.63e-14	PURPL
ENSG00000198648	1.14217	3.67e-39	7.05e-38	STK39
ENSG00000188467	1.1417	2.46e-15	1.2e-14	SLC24A5
ENSG00000091844	1.14075	2.38e-26	2.4e-25	RGS17
ENSG00000144815	1.14001	6.19e-62	2.91e-60	NXPE3
ENSG00000139793	1.13976	8.4e-59	3.57e-57	MBNL2
ENSG00000151883	1.13956	2.31e-20	1.6e-19	PARP8
ENSG00000093217	1.13939	2.42e-14	1.08e-13	XYLB
ENSG00000162825	1.13939	5.63e-27	5.89e-26	NBPF20
ENSG00000166477	1.13804	6.69e-35	1.06e-33	LEO1
ENSG00000203805	1.1376	3.46e-26	3.45e-25	PLPP4
ENSG00000153485	1.13734	1.7e-18	1.04e-17	TMEM251
ENSG00000248049	1.13353	1.74e-24	1.58e-23	UBA6-AS1
ENSG00000099139	1.13193	5.01e-36	8.34e-35	PCSK5
ENSG00000156709	1.13148	7.64e-42	1.65e-40	AIFM1
ENSG00000150527	1.13147	1.92e-34	2.96e-33	CTAGE5
ENSG00000115648	1.12957	4.35e-38	8e-37	MLPH
ENSG00000109738	1.12909	4.11e-22	3.22e-21	GLRB
ENSG00000182158	1.12794	2.16e-52	7.03e-51	CREB3L2
ENSG00000166024	1.12772	1.14e-34	1.79e-33	R3HCC1L
ENSG00000153944	1.12648	3.21e-51	1.02e-49	MSI2
ENSG00000117479	1.1258	9.61e-24	8.3e-23	SLC19A2
ENSG00000169967	1.12429	2.16e-49	6.28e-48	MAP3K2
ENSG00000214765	1.12362	2.79e-18	1.68e-17	SEPT7P2
ENSG00000183943	1.12315	5.38e-61	2.44e-59	PRKX
ENSG00000044574	1.12196	1.1e-73	7.48e-72	HSPA5
ENSG00000010539	1.12118	1.06e-22	8.55e-22	ZNF200
ENSG00000170946	1.1192	1.27e-26	1.31e-25	DNAJC24
ENSG00000067365	1.11809	8.54e-17	4.64e-16	METTL22
ENSG00000137941	1.11737	2.39e-26	2.41e-25	TTLL7
ENSG00000131778	1.11568	1.7e-46	4.44e-45	CHD1L
ENSG00000226419	1.11351	2.03e-22	1.63e-21	SLC16A1-AS1
ENSG00000155304	1.11329	2.16e-52	7.03e-51	HSPA13
ENSG00000155975	1.11294	3.34e-39	6.47e-38	VPS37A
ENSG00000137269	1.11275	9.56e-12	3.48e-11	LRRC1
ENSG00000271383	1.11163	3.95e-43	9.02e-42	NBPF19
ENSG00000088538	1.11148	3.06e-17	1.72e-16	DOCK3
ENSG00000185716	1.10994	6.14e-27	6.41e-26	MOSMO
ENSG00000117528	1.10889	3.27e-46	8.47e-45	ABCD3
ENSG00000066468	1.10823	2.54e-15	1.23e-14	FGFR2
ENSG00000074527	1.10799	7.84e-53	2.6e-51	NTN4
ENSG00000140471	1.10796	4.32e-29	5.09e-28	LINS1
ENSG00000051108	1.10724	5.98e-66	3.12e-64	HERPUD1
ENSG00000170266	1.10716	3.91e-48	1.09e-46	GLB1
ENSG00000113600	1.10698	4.51e-12	1.68e-11	C9
ENSG00000132429	1.10489	1.28e-30	1.65e-29	POPDC3
ENSG00000135905	1.10469	1.04e-21	7.89e-21	DOCK10
ENSG00000110274	1.10427	5.7e-22	4.41e-21	CEP164
ENSG00000184838	1.10386	9.57e-21	6.79e-20	PRR16
ENSG00000090530	1.10381	7.18e-48	1.99e-46	P3H2
ENSG00000130856	1.10355	6.12e-25	5.74e-24	ZNF236
ENSG00000164506	1.10302	6.1e-37	1.07e-35	STXBP5
ENSG00000104177	1.10209	1.61e-45	4.08e-44	MYEF2
ENSG00000185022	1.10207	2.26e-31	3.02e-30	MAFF
ENSG00000127603	1.10145	2.78e-75	2.03e-73	MACF1
ENSG00000104375	1.101	1.95e-22	1.56e-21	STK3
ENSG00000171121	1.10036	6.94e-14	2.98e-13	KCNMB3
ENSG00000144115	1.10026	1.82e-10	6.02e-10	THNSL2
ENSG00000178718	1.09948	5.17e-13	2.07e-12	RPP25
ENSG00000166900	1.09758	2.23e-47	5.95e-46	STX3
ENSG00000204599	1.09754	4.23e-25	4.01e-24	TRIM39
ENSG00000113269	1.09667	2.92e-34	4.47e-33	RNF130
ENSG00000188811	1.09662	1.05e-20	7.41e-20	NHLRC3
ENSG00000075292	1.09416	1.31e-48	3.73e-47	ZNF638
ENSG00000151348	1.09408	4.2e-62	2e-60	EXT2
ENSG00000107651	1.09281	7.43e-54	2.59e-52	SEC23IP
ENSG00000173821	1.09236	2.67e-62	1.28e-60	RNF213
ENSG00000143341	1.09176	6.94e-26	6.83e-25	HMCN1
ENSG00000175155	1.09009	5.43e-16	2.77e-15	YPEL2
ENSG00000095383	1.0897	6.64e-14	2.85e-13	TBC1D2
ENSG00000135040	1.08952	1.32e-40	2.68e-39	NAA35
ENSG00000084073	1.08942	4.67e-44	1.12e-42	ZMPSTE24
ENSG00000067167	1.08888	1.32e-51	4.27e-50	TRAM1
ENSG00000154040	1.08882	2.51e-14	1.12e-13	CABYR
ENSG00000085117	1.08853	4.11e-14	1.79e-13	CD82
ENSG00000180914	1.0877	7.52e-13	2.96e-12	OXTR
ENSG00000123106	1.08755	3.86e-15	1.85e-14	CCDC91
ENSG00000163681	1.08747	2.09e-49	6.09e-48	SLMAP
ENSG00000135111	1.08622	2.02e-13	8.36e-13	TBX3
ENSG00000135299	1.08418	1.29e-18	7.96e-18	ANKRD6
ENSG00000186472	1.08406	3.35e-25	3.19e-24	PCLO
ENSG00000123908	1.08311	5.32e-61	2.42e-59	AGO2
ENSG00000155100	1.0831	1.78e-29	2.15e-28	OTUD6B
ENSG00000143924	1.08302	3.43e-49	9.87e-48	EML4
ENSG00000122550	1.08068	2.61e-31	3.49e-30	KLHL7
ENSG00000214944	1.07961	2.04e-30	2.59e-29	ARHGEF28
ENSG00000070785	1.07902	4.15e-28	4.64e-27	EIF2B3
ENSG00000135407	1.07879	8.72e-15	4.06e-14	AVIL
ENSG00000131791	1.07871	1.55e-57	6.25e-56	PRKAB2
ENSG00000160685	1.07776	7.72e-17	4.21e-16	ZBTB7B
ENSG00000165029	1.07671	3.82e-70	2.22e-68	ABCA1
ENSG00000226167	1.07642	5.29e-14	2.29e-13	AP4B1-AS1
ENSG00000172667	1.07532	1.77e-67	9.57e-66	ZMAT3
ENSG00000102362	1.07494	2.01e-14	9.05e-14	SYTL4
ENSG00000125304	1.07397	4.53e-56	1.74e-54	TM9SF2
ENSG00000139112	1.07327	2.76e-59	1.19e-57	GABARAPL1
ENSG00000249437	1.07326	4.45e-16	2.28e-15	NAIP
ENSG00000205268	1.07111	8.85e-23	7.21e-22	PDE7A
ENSG00000226752	1.07037	1.47e-13	6.11e-13	CUTALP
ENSG00000101109	1.06916	9.32e-49	2.66e-47	STK4
ENSG00000144026	1.06886	4.61e-22	3.59e-21	ZNF514
ENSG00000099250	1.06797	1.43e-65	7.4e-64	NRP1
ENSG00000175048	1.06782	2.19e-12	8.39e-12	ZDHHC14
ENSG00000277701	1.06659	1.12e-16	6.03e-16	AC159540.2
ENSG00000197016	1.06637	2.08e-26	2.12e-25	ZNF470
ENSG00000204386	1.06561	4.75e-34	7.16e-33	NEU1
ENSG00000188994	1.0651	1.11e-47	3.02e-46	ZNF292
ENSG00000108506	1.06498	6.31e-26	6.23e-25	INTS2
ENSG00000004468	1.06332	7.03e-27	7.32e-26	CD38
ENSG00000115963	1.06197	5.6e-67	2.99e-65	RND3
ENSG00000170006	1.0611	1.55e-19	1.01e-18	TMEM154
ENSG00000088876	1.06092	2.2e-25	2.11e-24	ZNF343
ENSG00000165195	1.05956	4.91e-21	3.55e-20	PIGA
ENSG00000001561	1.05929	5.99e-14	2.58e-13	ENPP4
ENSG00000196696	1.05892	1.56e-14	7.12e-14	AC009022.1
ENSG00000117475	1.05824	9.65e-37	1.67e-35	BLZF1
ENSG00000115461	1.05756	2.47e-66	1.3e-64	IGFBP5
ENSG00000164815	1.05748	1.59e-20	1.12e-19	ORC5
ENSG00000166479	1.05595	3.96e-60	1.74e-58	TMX3
ENSG00000184635	1.05553	2.37e-23	1.99e-22	ZNF93
ENSG00000104497	1.05551	3.47e-17	1.95e-16	SNX16
ENSG00000176046	1.05511	8.33e-17	4.53e-16	NUPR1
ENSG00000145740	1.05503	2.03e-36	3.45e-35	SLC30A5
ENSG00000106554	1.05453	8.84e-48	2.44e-46	CHCHD3
ENSG00000198836	1.05443	1.12e-47	3.06e-46	OPA1
ENSG00000151553	1.05392	7.67e-25	7.13e-24	FAM160B1
ENSG00000139133	1.05156	1.03e-10	3.46e-10	ALG10
ENSG00000177683	1.05092	2.54e-29	3.04e-28	THAP5
ENSG00000146555	1.05057	5.94e-13	2.36e-12	SDK1
ENSG00000135315	1.04997	1.95e-14	8.77e-14	CEP162
ENSG00000151491	1.04905	4.53e-51	1.41e-49	EPS8
ENSG00000155008	1.04843	3.52e-24	3.14e-23	APOOL
ENSG00000127947	1.0463	1.69e-49	4.99e-48	PTPN12
ENSG00000198722	1.04528	5.37e-46	1.38e-44	UNC13B
ENSG00000103061	1.04512	6.68e-39	1.27e-37	SLC7A6OS
ENSG00000170832	1.04438	2.76e-53	9.39e-52	USP32
ENSG00000116016	1.04404	3e-61	1.37e-59	EPAS1
ENSG00000159433	1.04399	4.8e-38	8.74e-37	STARD9
ENSG00000018236	1.04035	5.92e-17	3.27e-16	CNTN1
ENSG00000198131	1.04017	6.71e-23	5.5e-22	ZNF544
ENSG00000153989	1.0398	3.01e-47	8.02e-46	NUS1
ENSG00000128039	1.03944	6.43e-21	4.61e-20	SRD5A3
ENSG00000113319	1.03936	1.82e-24	1.65e-23	RASGRF2
ENSG00000107537	1.0381	5.7e-21	4.09e-20	PHYH
ENSG00000245556	1.03689	2.29e-13	9.41e-13	SCAMP1-AS1
ENSG00000258529	1.0357	4.94e-16	2.52e-15	AP001781.2
ENSG00000197223	1.03414	1.14e-21	8.63e-21	C1D
ENSG00000173273	1.03361	1.66e-47	4.46e-46	TNKS
ENSG00000139117	1.03296	5.44e-19	3.44e-18	CPNE8
ENSG00000145147	1.03247	1.11e-37	1.99e-36	SLIT2
ENSG00000084652	1.03215	3.76e-57	1.49e-55	TXLNA
ENSG00000059378	1.0319	1.5e-28	1.71e-27	PARP12
ENSG00000072609	1.03167	3.52e-22	2.77e-21	CHFR
ENSG00000144535	1.0304	4.23e-16	2.18e-15	DIS3L2
ENSG00000064042	1.02986	3.38e-51	1.06e-49	LIMCH1
ENSG00000171100	1.02967	1.42e-17	8.2e-17	MTM1
ENSG00000214013	1.02912	4.57e-24	4.04e-23	GANC
ENSG00000171163	1.02897	1.34e-18	8.22e-18	ZNF692
ENSG00000231074	1.02766	2.26e-30	2.86e-29	HCG18
ENSG00000082996	1.0276	1e-28	1.16e-27	RNF13
ENSG00000101384	1.02677	5.36e-58	2.22e-56	JAG1
ENSG00000090339	1.02667	8.24e-26	8.1e-25	ICAM1
ENSG00000140650	1.02479	7.68e-29	8.92e-28	PMM2
ENSG00000125741	1.02434	7.68e-30	9.41e-29	OPA3
ENSG00000251634	1.02386	7.88e-12	2.88e-11	AC145138.1
ENSG00000182827	1.02282	1.82e-50	5.52e-49	ACBD3
ENSG00000140367	1.0223	3.91e-33	5.63e-32	UBE2Q2
ENSG00000175395	1.02223	1.04e-19	6.89e-19	ZNF25
ENSG00000163933	1.02007	7.01e-25	6.55e-24	RFT1
ENSG00000156103	1.01978	1.52e-34	2.37e-33	MMP16
ENSG00000150401	1.01878	2.27e-17	1.3e-16	DCUN1D2
ENSG00000179978	1.01867	8.1e-14	3.46e-13	AC140134.1
ENSG00000188917	1.01756	1.31e-19	8.67e-19	TRMT2B
ENSG00000237399	1.01738	4.36e-14	1.9e-13	PITRM1-AS1
ENSG00000260669	1.01732	4.12e-19	2.62e-18	AL096870.2
ENSG00000120217	1.01686	9.24e-24	7.98e-23	CD274
ENSG00000102302	1.01652	1.42e-20	9.99e-20	FGD1
ENSG00000230606	1.0161	2.25e-19	1.46e-18	AC092683.1
ENSG00000270055	1.01108	5.88e-10	1.87e-09	AC127502.2
ENSG00000075407	1.01041	7.59e-40	1.51e-38	ZNF37A
ENSG00000068650	1.00793	1.78e-26	1.81e-25	ATP11A
ENSG00000166435	1.00718	8.87e-22	6.77e-21	XRRA1
ENSG00000130347	1.00673	1.54e-11	5.55e-11	RTN4IP1
ENSG00000251201	1.00565	1.71e-23	1.45e-22	TMED7-TICAM2
ENSG00000204764	1.00371	7.62e-13	3e-12	RANBP17
ENSG00000137767	1.0034	7.24e-15	3.39e-14	SQOR
ENSG00000124164	1.00196	1.01e-43	2.38e-42	VAPB
ENSG00000178202	1.00092	3.39e-39	6.55e-38	KDELC2
ENSG00000003436	1.00011	1.48e-35	2.4e-34	TFPI
