# Supplementary material for: TCF7L2 lncRNA: a link between bipolar disorder and body mass index through glucocorticoid signaling
Source: Mol Psychiatry. 2021 Sep 17;26(12):7454–64. doi: 10.1038/s41380-021-01274-z (PMC8872993; doi:10.1038/s41380-021-01274-z)
Supplement: Supplementary file 5 — Supplementary Table S7 [file 41380_2021_1274_MOESM5_ESM.xlsx]

## Sheet: Table S7
Supplementary Table S7. TCF7L2 Target Genes Identified by Integration of RNA-seq and ChIP-seq Data.
Gene Symbol	Log2FC	FDR
LAMC1	2.07557	6.18e-237
TCF7L2	-1.7311	1.49e-119
SYPL1	1.72762	3.22e-119
AFAP1L2	2.02161	3.65e-114
COLEC12	1.82102	2.19e-110
ACTA2	-1.38422	4.27e-104
PLEKHH1	1.79338	7.31e-94
CDK6	1.14849	2e-80
DPYSL3	1.13758	1.41e-75
NTN1	-1.35849	1.36e-72
DCBLD2	1.08845	6.42e-69
ADAM19	1.07875	2.82e-68
RPS27L	1.158	1.78e-67
TMEM189	1.52118	5.5e-65
EFR3B	-1.04793	2.43e-63
NSMF	-1.46696	2.99e-58
UBE2E3	1.13264	6.24e-57
RNF44	-1.42969	6.18e-56
PLAU	1.11027	1.27e-51
GEMIN5	1.19742	8.24e-48
NCAN	0.88613	9.68e-47
LRP4	0.905359	1.05e-46
IFITM1	0.942823	2.01e-45
ANTXR2	1.08591	2.49e-43
CKS1B	1.24679	3.81e-42
TAB2	0.861368	2.03e-40
RAB8B	0.95116	8.97e-40
GNG3	-1.50851	1.65e-38
CTSC	-0.871157	3.09e-38
MAGI2	-1.03657	5.93e-38
ARHGAP31	0.863385	1.27e-36
SOX4	-0.762943	4e-36
CBFB	0.989889	1.23e-35
PPIL6	1.75682	3.1e-35
FST	1.20315	9.22e-35
SLIT1	0.972428	1.02e-32
ATP1B1	0.750533	1.11e-32
NATD1	1.01366	8.26e-32
TENM4	0.720165	1.65e-31
NFIB	0.716233	1.98e-31
ZEB2	0.743822	2.17e-31
RASA3	-0.78713	3.38e-31
CADM3	0.793068	1.51e-30
SPA17	1.17523	2.45e-29
NEMP1	0.905577	1.62e-28
CADM1	-0.7094	2.52e-28
SLC26A2	0.741512	3.01e-28
DISC1	1.23479	4.65e-28
MED24	-0.83548	1.06e-27
CEND1	-1.508	5.15e-27
TACC1	0.725908	7.69e-27
MFAP1	-0.857682	9.23e-26
G3BP1	0.679694	1.9e-25
CYLD	0.852865	4.34e-25
SLC20A2	0.704527	7e-25
SLC45A4	-1.3256	1.18e-24
RABEP2	-1.30583	1.35e-24
GPCPD1	-0.819968	5.02e-24
UBE2D1	-0.971548	5.17e-24
MYO5A	-0.651558	5.27e-24
INAVA	-0.948855	5.62e-24
STX10	-0.857186	6.16e-24
MKX	0.967722	6.48e-24
ADAMTS9	0.880122	7.85e-24
CHD5	-1.22758	2.23e-23
DOK5	0.837884	4.46e-23
SLC6A9	0.732686	6e-23
ZMYND10	1.02933	6.64e-23
CTNNBIP1	-0.694324	1.56e-22
IGDCC4	0.617425	2.32e-22
SDCBP	0.643234	4.85e-22
GPR137B	0.712811	6.56e-22
TSPAN11	0.626231	9.79e-22
NCAPD2	0.703656	1.76e-21
TTLL4	0.758822	2.48e-21
ACKR1	0.937996	2.54e-21
WASF1	0.848166	3.37e-21
HRH1	0.850043	5.27e-21
CFAP54	1.2683	5.31e-21
IFI6	-0.701136	7.77e-21
EFHD1	-0.79741	7.85e-21
NFIA	0.741462	8.19e-21
NAV2	0.617802	1.69e-20
BZW1	0.64815	1.93e-20
CCSER2	0.591507	2.07e-20
TMPO	0.661639	3.29e-20
NKD1	0.571546	3.53e-20
C1orf198	0.584151	7.23e-20
SRPRA	-0.645904	1.52e-19
SNAI2	0.755745	1.82e-19
SAMD8	-0.585104	2.18e-19
MYO10	0.601747	3.17e-19
WBP11	0.645016	3.7e-19
SLC50A1	0.931878	4.58e-19
SP1	0.589686	5.37e-19
ARHGAP19	0.781843	6.1e-19
ZNRF3	0.753886	1.15e-18
KIFC1	0.705994	1.52e-18
FNDC4	-0.677596	1.53e-18
JUP	-1.02934	1.69e-18
TRIM69	0.660738	2.91e-18
ZSWIM6	0.629435	3.64e-18
LOXL3	0.674623	5.34e-18
ENTPD7	0.876687	6.29e-18
WIPI1	0.761857	9.79e-18
ZIC1	0.594471	1.28e-17
ABHD2	0.617048	1.88e-17
OGFOD3	-0.756551	2.05e-17
GLIS3	0.566935	2.05e-17
KLF3	0.563888	2.36e-17
YAP1	0.542134	2.49e-17
MT2A	0.716322	2.59e-17
EHMT1	-0.646633	3.31e-17
HINT3	0.673551	3.82e-17
PADI2	-0.783001	5.56e-17
FEN1	0.663274	6.18e-17
ANKRD13A	0.711605	1.18e-16
TMEM97	0.651306	1.19e-16
ALDH4A1	0.622605	1.23e-16
TCF19	0.797507	1.83e-16
DCLK2	0.504385	3e-16
FBLN1	0.574195	3.53e-16
NAP1L1	0.578373	3.53e-16
CIRBP	-0.528344	6.14e-16
GLI3	0.561731	6.42e-16
SETBP1	0.530908	8.06e-16
SAMHD1	0.610807	8.55e-16
CD164	0.547724	9.05e-16
KLHDC8A	0.879097	1.41e-15
SLC30A1	0.667883	1.63e-15
BCL2	1.0909	3.06e-15
EPAS1	0.69141	4.22e-15
TMEM169	-0.826023	6.3e-15
FANCD2	0.775738	6.99e-15
AXIN2	1.03393	8.26e-15
TOP2A	0.649038	8.55e-15
ZADH2	0.635497	1.09e-14
RAB3D	-0.802856	1.7e-14
EGFR	0.561899	2.13e-14
CAPZB	-0.47053	2.82e-14
MEX3A	-0.498234	3.36e-14
CDC6	0.859767	3.6e-14
TRAF5	-0.58407	3.74e-14
NCAPH	0.705051	4.76e-14
RAPH1	-0.518676	4.8e-14
PTX3	0.586658	5.22e-14
SRGAP3	-0.479927	5.77e-14
DNAJC5	-0.576445	9.05e-14
TCF7	1.18935	9.24e-14
GRWD1	-0.63775	1.5e-13
CRELD1	-0.620759	2.4e-13
CDK5	-0.677886	3.08e-13
TLE6	-1.1384	4.11e-13
FMNL2	-0.502688	4.18e-13
LRRC49	-0.732241	6.82e-13
MYO18A	-0.495	7.73e-13
NREP	-0.472564	9.9e-13
FURIN	-0.654926	2.41e-12
UROS	-0.533822	1.27e-11
DKK1	-0.553569	1.33e-11
TPM1	-0.41866	3.15e-11
OLA1	-0.46412	3.16e-11
CARM1	-0.527329	4.43e-11
BCL7A	-0.821786	4.66e-11
TLE3	-0.599264	8.3e-11
ARRDC3	-0.460297	8.38e-11
ZMIZ1	-0.485574	1e-10
CPNE5	-0.982322	1.23e-10
NT5C3B	-0.562072	1.29e-10
SLC2A1	-0.447498	1.7e-10
SDC1	-0.625326	2.11e-10
CHFR	-0.540248	2.27e-10
EXT1	-0.496217	2.79e-10
AIFM1	-0.509737	3.19e-10
DOCK4	-0.486124	4.45e-10
MAPK8IP1	-0.765486	5.33e-10
ZSWIM5	-0.905822	5.49e-10
GPR153	-0.594192	6.17e-10
NUDT14	-0.992975	1.03e-09
LMO7	-0.495922	1.06e-09
TBC1D9	-0.474407	1.06e-09
CX3CL1	-0.416436	2.09e-09
CD151	-0.405338	2.37e-09
TUBB3	-0.808874	2.39e-09
SRF	-0.442726	2.68e-09
SATB1	-0.490516	2.72e-09
